# Supplementary material for: Deep time extinction of largest insular ant predators and the first fossil Neoponera (Formicidae: Ponerinae) from Miocene age Dominican amber
Source: BMC Biol. 2023 Feb 8;21:26. doi: 10.1186/s12915-022-01488-9 (PMC9906935; doi:10.1186/s12915-022-01488-9)
Supplement: Supplementary file 2 — Additional file 2. [file 12915_2022_1488_MOESM2_ESM.xlsx]

## Sheet: Table S1 
Specimen ID	Species	HW	HL	EL	SL	OMD	ProW	WL	MsW	MsL	PW	PH	PL	CI	OI	SI	MsI	LPI	DPI	DIS	Group	fn
CASENT0249152	Neoponera laevigata	1.5	1.96	0.37	1.37	0.33	1.17	2.88	0.89	2.02	0.78	0.89	0.86	76.5306	24.6667	91.3333	44.0594	96.6292	90.6977	South America	laevigata	Ground dwelling
CASENT0178184	Neoponera marginata	2.07	2.47	0.43	1.83	0.38	1.38	3.41	1.19	2.57	0.92	1.12	0.94	83.8057	20.7729	88.4058	46.3035	83.9286	97.8723	Lesser Antilles	laevigata	Ground dwelling
CASENT0217558	Neoponera elenorae	1.94	2.31	0.38	3	0.44	1.1	3.43	1.05	2.59	0.73	1.07	0.88	83.9827	19.5876	154.639	40.5405	82.243	82.9545	South America	aenescens
CASENT0178713	Neoponera rostrata	2.32	2.68	0.6	3.38	0.77	1.67	4.99	1.24	3.42	0.91	1.21	1.53	86.5672	25.8621	145.69	36.2573	126.446	59.4771	Lesser Antilles	rostrata
CASENT0249142	Neoponera fauveli	2.14	2.44	0.49	2.82	0.51	1.26	3.84	1.05	2.59	0.75	1.33	0.94	87.7049	22.8972	131.776	40.5405	70.6767	79.7872	Lesser Antilles	aenescens	Ground dwelling
CASENT0217557	Neoponera dismarginata	2.47	2.79	0.64	2.75	0.63	1.5	4.28	1.33	3.4	1.04	1.63	1.31	88.5305	25.9109	111.336	39.1176	80.3681	79.3893	MesoAmerica	foetida	Arboreal
CASENT0903886	Neoponera oberthueri	1.22	1.37	0.36	1.45	0.27	0.84	2.09	0.64	1.2	0.71	0.85	0.58	89.0511	29.5082	118.852	53.3333	68.2353	122.414	South America	crenata
Fernandes, I.O., De Oliveira, M.L. & Delabie, J.H.C. 2014. Description of two new species in the Neotropical Pachycondyla foetida complex (Hymenoptera: Formicidae: Ponerinae) and taxonomic notes on the genus. Myrmecological News 19, 133-163.	Neoponera bactronica	2.85	3.2	0.56	2.96	0.863	1.87	4.75	0.604	1.229	1.26	1.546	1.419	89.0625	19.6491	103.86	49.1456	91.7853	88.7949	America	foetida	Arboreal
CASENT0915467	Neoponera luteola	1.89	2.12	0.31	1.89	0.39	1.28	2.49	0.85	2.37	0.96	0.72	0.77	89.1509	16.4021	100	35.865	106.944	124.675	South America	crenata	Arboreal
CASENT0103061	Neoponera verenae	2.02	2.26	0.77	2.67	0.6	1.48	3.6	0.8	2.31	0.82	1.08	1.01	89.3805	38.1188	132.178	34.632	93.5185	81.1881	South America	apicalis	Ground dwelling
CASENT0104739	Neoponera villosa	2.38	2.65	0.66	2.4	0.82	1.89	4.34	1.42	3.48	1.52	1.59	1.3	89.8113	27.7311	100.84	40.8046	81.761	116.923	South America	foetida	Arboreal
CASENT0907278	Neoponera chyzeri	2.3	2.56	0.45	2.7	0.5	1.44	3.81	1.44	2.84	1.08	1.48	1.07	89.8437	19.5652	117.391	50.7042	72.2973	100.935	South America	aenescens
UFVLesser AntillesBECOL000625	Neoponera metanotalis	2.04	2.27	0.4	1.74	0.39	1.46	3.23	1.11	2.24	1.35	1.38	0.86	89.8678	19.6078	85.2941	49.5536	62.3188	156.977	South America	emiliae
CASENT0646173	Neoponera cooki	2.26	2.51	0.75	2.77	0.5	1.22	4.05	1.2	2.81	0.89	1.34	1.14	90.0398	33.1858	122.566	42.7046	85.0746	78.0702	South America	apicalis	Ground dwelling
CASENT0178723	Neoponera cavinodis	1.68	1.86	0.57	1.69	0.28	1.05	2.94	0.77	1.51	0.93	1.36	1.04	90.3226	33.9286	100.595	50.9934	76.4706	89.4231	South America	crenata	Arboreal
CASENT0217570	Neoponera bugabensis	1.87	2.07	0.57	1.91	0.58	1.33	3.49	0.99	2.63	0.95	0.84	1.02	90.3382	30.4813	102.139	37.6426	121.429	93.1373	MesoAmerica	foetida	Arboreal
Fernandes, I.O., De Oliveira, M.L. & Delabie, J.H.C. 2014. Description of two new species in the Neotropical Pachycondyla foetida complex (Hymenoptera: Formicidae: Ponerinae) and taxonomic notes on the genus. Myrmecological News 19, 133-163.	Neoponera billemma	2.85	3.15	0.72	2.96	0.635	1.92	5.05	0.971	2.435	1.26	1.639	1.439	90.4762	25.2632	103.86	39.8768	87.7974	87.5608	South America	foetida	Arboreal
CASENT0178178	Neoponera crenata	1.45	1.6	0.41	1.44	0.23	1.01	2.5	0.78	1.63	0.93	1.14	0.69	90.625	28.2759	99.3103	47.8528	60.5263	134.783	South America	crenata	Arboreal
CASENT0217569	Neoponera striatinodis	1.58	1.74	0.39	1.74	0.49	1.2	2.73	0.86	2	0.93	0.97	0.91	90.8046	24.6835	110.127	43	93.8144	102.198	MesoAmerica	crenata	Arboreal
CASENT0249136	Neoponera commutata	3.21	3.5	0.84	3.65	0.66	2.28	5.43	1.99	3.9	1.13	1.84	1.41	91.7143	26.1682	113.707	51.0256	76.6304	80.1418	South America	laevigata	Ground dwelling
CASENT0649002	Neoponera curvinodis	2.47	2.69	0.61	2.44	0.65	1.77	3.98	1.44	2.84	1.34	1.54	0.96	91.8216	24.6964	98.7854	50.7042	62.3377	139.583	South America	foetida	Arboreal
CASENT0217560	Neoponera foetida	2.39	2.6	0.7	2.48	0.9	1.6	4.35	1.35	3.16	1.15	1.57	1.37	91.9231	29.2887	103.766	42.7215	87.2611	83.9416	MesoAmerica	foetida	Arboreal
CASENT0923100	Neoponera goeldii	2.13	2.31	0.56	2.14	0.57	1.4	3.94	1.11	2.81	1.25	1.55	1.27	92.2078	26.2911	100.469	39.5018	81.9355	98.4252	Lesser Antilles	crenata	Arboreal
CASENT0907239	Neoponera emiliae	1.79	1.94	0.41	1.67	0.25	1.3	2.87	1.11	1.91	1.38	1.49	0.81	92.268	22.905	93.2961	58.1152	54.3624	170.37	Lesser Antilles	emiliae	Ground dwelling
ANTWEB1032620	Neoponera concava	0.95	1.02	0.26	1.01	0.09	0.71	1.41	0.53	0.96	0.69	0.68	0.4	93.1373	27.3684	106.316	55.2083	58.8235	172.5	South America	emiliae
CASENT0217559	Neoponera fisheri	2.39	2.55	0.56	1.71	0.69	1.46	4.01	1.28	3.18	1.3	1.26	1.11	93.7255	23.431	71.5481	40.2516	88.0952	117.117	MesoAmerica	aenescens	Arboreal
	Neoponera vejestoria	2.39	2.54	0.63	2.87	0.5	1.5	3.71	0.91	2.46	1.08	1.44	0.9	94.0945	26.3598	120.084	36.9919	62.5	120	Caribbean	Neoponera vejestoria sp. nov.
CASENT0007074	Neoponera insignis	2.27	2.41	0.57	2.16	0.64	1.43	3.78	1.22	2.57	1	1.33	1.09	94.1909	25.1101	95.1542	47.4708	81.9549	91.7431	MesoAmerica	foetida	Arboreal
UFVLesser AntillesBECOL000003	Neoponera magnifica	2.94	3.12	0.61	2.19	0.53	2.19	4.28	1.55	2.39	1.89	1.9	1.28	94.2308	20.7483	74.4898	64.8536	67.3684	147.656	South America	emiliae
CASENT0649094	Neoponera theresiae	2.2	2.33	0.55	2.24	0.6	1.2	3.37	0.91	2.3	0.96	0.94	1.02	94.4206	25	101.818	39.5652	108.511	94.1176	MesoAmerica	foetida	Arboreal
CASENT0907245	Neoponera venusta	1.079	1.14	0.306	1.282	0.146	0.747	1.851	0.541	1.169	0.75	0.749	0.534	94.6491	28.3596	118.814	46.2789	71.2951	140.449	South America	emiliae
CASENT0649083	Neoponera antecurvata	1.53	1.61	0.46	1.52	0.36	1.22	2.81	1.16	2.11	0.96	1.13	0.75	95.0311	30.0654	99.3464	54.9763	66.3717	128	MesoAmerica	crenata	Arboreal
CASENT0907244	Neoponera fiebrigi	1.54	1.62	0.4	1.5	0.23	1.02	2.33	0.81	1.58	0.84	1.19	0.65	95.0617	25.974	97.4026	51.2658	54.6218	129.231	Lesser Antilles	crenata	Ground dwelling
CASENT0249127	Neoponera aenescens	2.92	3.07	0.46	3.36	0.49	1.31	3.83	1.03	2.76	0.99	1.38	0.85	95.114	15.7534	115.068	37.3188	61.5942	116.471	South America	aenescens	Ground dwelling
UFVLesser AntillesBECOL007425	Neoponera latinoda	1.99	2.09	0.44	1.03	0.51	1.31	3.04	0.96	1.84	1.02	1.09	0.94	95.2153	22.1106	51.7588	52.1739	86.2385	108.511	South America	crenata
CASENT0249132	Neoponera carbonaria	2	2.1	0.39	2.28	0.38	1.21	3.26	1.02	2.14	0.9	1.25	0.8	95.2381	19.5	114	47.6636	64	112.5	South America	aenescens
UFVLABECOL000499	Neoponera schultzi	1.35	1.414	0.34	1.595	0.26	0.837	2.374	0.603	1.275	0.793	0.816	0.626	95.4738	25.1852	118.148	47.2941	76.7157	126.677	South America	emiliae
CASENT0249155	Neoponera obscuricornis	2.2	2.3	0.75	2.26	0.65	1.37	3.6	1.05	2.51	0.91	1.24	1.04	95.6522	34.0909	102.727	41.8327	83.871	87.5	South America	apicalis	Ground dwelling
CASENT0915659	Neoponera moesta	1.12	1.17	0.38	1.07	0.18	0.79	1.93	0.6	1.27	0.69	0.74	0.64	95.7265	33.9286	95.5357	47.2441	86.4865	107.812	MesoAmerica	crenata
CASENT0249153	Neoponera lineaticeps	1.86	1.92	0.49	1.85	0.54	1.23	2.98	0.95	2.23	0.97	1.1	0.87	96.875	26.3441	99.4624	42.6009	79.0909	111.494	MesoAmerica	foetida	Arboreal
CASENT0281904	Neoponera agilis	2.53	2.61	0.59	3.47	0.62	1.69	4.65	1.24	3.43	0.88	1.2	1.23	96.9349	23.3202	137.154	36.1516	102.5	71.5447	South America	rostrata	Ground dwelling
CASENT0923097	Neoponera rugosula	1.7	1.73	0.41	1.48	0.38	1.17	2.64	0.86	1.93	0.92	0.94	0.82	98.2659	24.1176	87.0588	44.5596	87.234	112.195	South America	crenata
CASENT0249128	Neoponera apicalis	3.04	3.07	0.78	3.57	0.61	1.36	3.83	1.28	3.24	0.93	1.32	1.02	99.0228	25.6579	117.434	39.5062	77.2727	91.1765	South America	apicalis	Ground dwelling
CASENT0217572	Neoponera inversa	2.37	2.39	0.67	2.18	0.79	1.82	4.12	1.43	2.71	1.43	1.35	1.22	99.1632	28.27	91.9831	52.7675	90.3704	117.213	South America	foetida	Arboreal
CASENT0249133	Neoponera carinulata	1.39	1.37	0.39	1.36	0.25	1	2.16	0.69	1.54	0.85	1.12	0.7	101.46	28.0576	97.8417	44.8052	62.5	121.429	South America	crenata	Arboreal
INBIOCRI000312327	Neoponera solisi	3.28	3.23	0.86	3.37	0.99	1.79	4.95	1.07	3.4	1.17	1.35	1.48	101.548	26.2195	102.744	31.4706	109.63	79.0541	MesoAmerica	foetida	Arboreal
CASENT0249164	Neoponera unidentata	1.6	1.54	0.4	1.57	0.41	1.19	2.51	0.84	1.68	0.89	0.84	0.81	103.896	25	98.125	50	96.4286	109.877	South America	crenata	Arboreal
CASENT0281900	Neoponera globularia	1.75	1.67	0.51	1.93	0.4	1.21	2.84	0.97	1.85	0.84	0.74	0.81	104.79	29.1429	110.286	52.4324	109.459	103.704	South America	crenata	Ground dwelling

## Sheet: Table S2
Species	PC1	PC2	WL	Colony size	fn	Group	Reference
Neoponera aenescens	-1.50532	0.827497	3.83	-	Ground dwelling	aenescens	Mackay, W. P., and E. E. Mackay 2010. The Systematics and Biology of the New World Ants of the Genus Pachycondyla (Hymenoptera: Formicidae). Edwin Mellon Press, Lewiston. D16:E18
Neoponera agilis	-2.75107	1.58158	4.65	-	Ground dwelling	rostrata	Mackay, W. P., and E. E. Mackay 2010. The Systematics and Biology of the New World Ants of the Genus Pachycondyla (Hymenoptera: Formicidae). Edwin Mellon Press, Lewiston. D16:E18
Neoponera vejestoria sp. n.	0.472918	0.442859	3.21			foetida
Neoponera antecurvata	1.85824	-0.635854	2.81		Arboreal	crenata	Longino, J.T. (2016) Ants of Costa Rica. Available from: http://academic.evergreen.edu/projects/ants/AntsofCostaRica.html (accessed through internet archives 09, September 2016)
Neoponera apicalis	-2.9526	1.71079	3.83	200	Ground dwelling	apicalis	Fresneau, D., & Dupuy, P. (1988). A study of polyethism in a ponerine ant: Neoponera apicalis (Hymenoptera, formicidae). Animal Behaviour, 36(5), 1389–1399. doi:10.1016/s0003-3472(88)80209-4; Wild, A. L. 2005. Taxonomic revision of the Pachycondyla apicalis species complex (Hymenoptera: Formicidae). Zootaxa 834: 1-25.
Neoponera bactronica	-2.95909	-0.238298	4.75	-	-	foetida
Neoponera billemma	-3.96402	-0.19532	5.05	-	-	foetida
Neoponera bugabensis	0.343397	0.670158	3.49	100	Arboreal	foetida	Longino, J.T. (2016) Ants of Costa Rica. Available from: http://academic.evergreen.edu/projects/ants/AntsofCostaRica.html (accessed through internet archives 09, September 2016)
Neoponera carbonaria	1.0053	0.0354744	3.26	-	-	aenescens
Neoponera carinulata	3.63481	-0.426739	2.16	200	Arboreal	crenata	Longino, J.T. (2016) Ants of Costa Rica. Available from: http://academic.evergreen.edu/projects/ants/AntsofCostaRica.html (accessed through internet archives 09, September 2016)
Neoponera cavinodis	1.66774	-0.321631	2.94	-	Arboreal	crenata	Mackay, W. P., and E. E. Mackay 2010. The Systematics and Biology of the New World Ants of the Genus Pachycondyla (Hymenoptera: Formicidae). Edwin Mellon Press, Lewiston. D16:E18
Neoponera chyzeri	-1.56167	-0.349256	3.81	-	-	aenescens
Neoponera commutata	-6.83554	0.182583	5.43	400	Ground dwelling	laevigata	Mackay, W. P., and E. E. Mackay 2010. The Systematics and Biology of the New World Ants of the Genus Pachycondyla (Hymenoptera: Formicidae). Edwin Mellon Press, Lewiston. D16:E18
Neoponera concava	6.43111	-0.0689583	1.41	-	-	emiliae
Neoponera cooki	-1.53984	1.12404	4.05	-	Ground dwelling	apicalis
Neoponera crenata	3.12112	-0.589988	2.5	100	Arboreal	crenata
Neoponera curvinodis	-2.64401	-1.15779	3.98	100	Arboreal	foetida	Mackay, W. P., and E. E. Mackay 2010. The Systematics and Biology of the New World Ants of the Genus Pachycondyla (Hymenoptera: Formicidae). Edwin Mellon Press, Lewiston. D16:E18; Fernandes, I.O., De Oliveira, M.L. & Delabie, J.H.C. 2014. Description of two new species in the Neotropical Pachycondyla foetida complex (Hymenoptera: Formicidae: Ponerinae) and taxonomic notes on the genus. Myrmecolog…
Neoponera dismarginata	-3.04214	0.304758	4.28	100	Arboreal	foetida	Longino, J.T. (2016) Ants of Costa Rica. Available from: http://academic.evergreen.edu/projects/ants/AntsofCostaRica.html (accessed through internet archives 09, September 2016)
Neoponera elenorae	0.648375	1.4116	3.43	-	-	aenescens
Neoponera emiliae	0.995841	-2.30521	2.87	-	Ground dwelling	emiliae	Mackay, W. P., and E. E. Mackay 2010. The Systematics and Biology of the New World Ants of the Genus Pachycondyla (Hymenoptera: Formicidae). Edwin Mellon Press, Lewiston. D16:E18; Fernandes, I.O., De Oliveira, M.L. & Delabie, J.H.C. 2014. Description of two new species in the Neotropical Pachycondyla foetida complex (Hymenoptera: Formicidae: Ponerinae) and taxonomic notes on the genus. Myrmecolog…
Neoponera fauveli	-0.370661	1.1432	3.84	-	Ground dwelling	aenescens	Mackay, W. P., and E. E. Mackay 2010. The Systematics and Biology of the New World Ants of the Genus Pachycondyla (Hymenoptera: Formicidae). Edwin Mellon Press, Lewiston. D16:E18; Fernandes, I.O., De Oliveira, M.L. & Delabie, J.H.C. 2014. Description of two new species in the Neotropical Pachycondyla foetida complex (Hymenoptera: Formicidae: Ponerinae) and taxonomic notes on the genus. Myrmecolog…
Neoponera fiebrigi	3.17921	-0.422281	2.33	-	Ground dwelling	crenata	Mackay, W. P., and E. E. Mackay 2010. The Systematics and Biology of the New World Ants of the Genus Pachycondyla (Hymenoptera: Formicidae). Edwin Mellon Press, Lewiston. D16:E18; Fernandes, I.O., De Oliveira, M.L. & Delabie, J.H.C. 2014. Description of two new species in the Neotropical Pachycondyla foetida complex (Hymenoptera: Formicidae: Ponerinae) and taxonomic notes on the genus. Myrmecolog…
Neoponera fisheri	-1.82687	-0.804036	4.01	-	Arboreal	aenescens	Mackay, W. P., and E. E. Mackay 2010. The Systematics and Biology of the New World Ants of the Genus Pachycondyla (Hymenoptera: Formicidae). Edwin Mellon Press, Lewiston. D16:E18; Fernandes, I.O., De Oliveira, M.L. & Delabie, J.H.C. 2014. Description of two new species in the Neotropical Pachycondyla foetida complex (Hymenoptera: Formicidae: Ponerinae) and taxonomic notes on the genus. Myrmecolog…
Neoponera foetida	-3.4349	0.0306235	4.35	-	Arboreal	foetida	Longino, J.T. (2016) Ants of Costa Rica. Available from: http://academic.evergreen.edu/projects/ants/AntsofCostaRica.html (accessed through internet archives 09, September 2016)
Neoponera globularia	2.06197	0.605549	2.84	-	Ground dwelling	crenata	Mackay, W. P., and E. E. Mackay 2010. The Systematics and Biology of the New World Ants of the Genus Pachycondyla (Hymenoptera: Formicidae). Edwin Mellon Press, Lewiston. D16:E18; Fernandes, I.O., De Oliveira, M.L. & Delabie, J.H.C. 2014. Description of two new species in the Neotropical Pachycondyla foetida complex (Hymenoptera: Formicidae: Ponerinae) and taxonomic notes on the genus. Myrmecolog…
Neoponera goeldii	-1.57098	-0.814135	3.94	500	Arboreal	crenata	Denis, D., Pezon, A. & Fresneau, D. (2007) Reproductive allocation in multinest colonies of the ponerine ant Pachycondyla goeldii. Ecological Entomology, 32, 289–295.
Neoponera insignis	-1.17616	0.0528061	3.78	100	Arboreal	foetida	Longino, J.T. (2016) Ants of Costa Rica. Available from: http://academic.evergreen.edu/projects/ants/AntsofCostaRica.html (accessed through internet archives 09, September 2016)
Neoponera inversa	-2.87675	-1.20184	4.12	-	-	foetida
Neoponera laevigata	2.50372	0.158552	2.88	1800	Ground dwelling	laevigata	Downing, H. 1978. Foraging and migratory behavior of the ponerine ant Termitopone laevigata. Bachelor’s of Arts thesis, Smith College, Northampton, MA; Longino, J.T. (2016) Ants of Costa Rica. Available from: http://academic.evergreen.edu/projects/ants/AntsofCostaRica.html (accessed through internet archives 09, September 2016)
Neoponera latinoda	1.24911	-0.813743	3.04	-	-	crenata
Neoponera lineaticeps	1.03052	0.0114053	2.98	200	Ground dwelling/Arboreal	foetida	Mackay, W. P., and E. E. Mackay 2010. The Systematics and Biology of the New World Ants of the Genus Pachycondyla (Hymenoptera: Formicidae). Edwin Mellon Press, Lewiston. D16:E18; Fernandes, I.O., De Oliveira, M.L. & Delabie, J.H.C. 2014. Description of two new species in the Neotropical Pachycondyla foetida complex (Hymenoptera: Formicidae: Ponerinae) and taxonomic notes on the genus. Myrmecolog…
Neoponera luteola	2.06344	0.166053	2.49	10000	Arboreal	crenata	Yu, D. W., & Davidson, D. W. (1997). Experimental Studies of Species-Specificity in Cecropia-Ant Relationships. Ecological Monographs, 67(3), 273. doi:10.2307/2963456
Neoponera magnifica	-4.44234	-3.64677	4.28	-	-	emiliae
Neoponera marginata	0.284495	-0.0935618	3.41	1800	Ground dwelling	laevigata	Hölldobler, B., Janssen, E., Bestmann, H.J., Leal, I.R., Oliveira, P.S., Kern, F. & König, W. A. (1996a) Communication in the migratory termite-hunting ant Pachycondyla (=Termitopone) marginata (Formicidae, Ponerinae). Journal of Comparative Physiology A, 178, 47–53.: Schmidt, C.A. & Shattuck, S.O. 2014. The higher classification of the ant subfamily Ponerinae (Hymenoptera: Formicidae), with a re…
Neoponera metanotalis	0.149369	-1.85849	3.23	-	-	emiliae
Neoponera moesta	5.12318	0.257524	1.93	-	-	crenata
Neoponera oberthueri	4.57227	0.302148	2.09	-	-	crenata
Neoponera obscuricornis	-0.953303	0.811388	3.6	100	Ground dwelling	apicalis	Wild, A. L. 2005. Taxonomic revision of the Pachycondyla apicalis species complex (Hymenoptera: Formicidae). Zootaxa 834: 1-25.
Neoponera rostrata	-3.3392	1.64124	4.99	-	-	rostrata
Neoponera rugosula	2.34804	-0.182335	2.64	-	-	crenata
Neoponera schultzi	4.28468	0.261924	2.374	-	-	emiliae
Neoponera solisi	-5.18673	1.42814	4.95	-	-	foetida	Mackay, W. P., and E. E. Mackay 2010. The Systematics and Biology of the New World Ants of the Genus Pachycondyla (Hymenoptera: Formicidae). Edwin Mellon Press, Lewiston. D16:E18; Fernandes, I.O., De Oliveira, M.L. & Delabie, J.H.C. 2014. Description of two new species in the Neotropical Pachycondyla foetida complex (Hymenoptera: Formicidae: Ponerinae) and taxonomic notes on the genus. Myrmecolog…
Neoponera striatinodis	1.97073	-0.0215386	2.73	-	Arboreal	crenata
Neoponera theresiae	0.164311	0.800444	3.37	-	Arboreal	foetida	Longino, J.T. (2016) Ants of Costa Rica. Available from: http://academic.evergreen.edu/projects/ants/AntsofCostaRica.html (accessed through internet archives 09, September 2016)
Neoponera unidentata	2.71887	-0.0327174	2.51	100	Arboreal	crenata	Longino, J.T. (2016) Ants of Costa Rica. Available from: http://academic.evergreen.edu/projects/ants/AntsofCostaRica.html (accessed through internet archives 09, September 2016)
Neoponera venusta	5.4836	0.075952	1.851	-	-	emiliae
Neoponera verenae	-0.487065	1.49949	3.6	100	Ground dwelling	apicalis	Wild, A. L. 2005. Taxonomic revision of the Pachycondyla apicalis species complex (Hymenoptera: Formicidae). Zootaxa 834: 1-25.
Neoponera villosa	-3.94609	-1.35728	4.34	500	Arboreal	foetida	Beckers R., Goss, S., Deneubourg, J.L., Pasteels, J.M. 1989. Colony size, communication and ant foraging Strategy. Psyche 96: 239-256 doi:10.1155/1989/94279.

## Sheet: Table S3
Specimen ID	Species	Subfamily	HW	HL	EL	SL	WL	Status	DIS	Time	Trophic	Forage
CASENT0905847	Anochetus haytianus	Ponerinae	1.35	1.54	0.3	1.6	2.5	Endemic	Carribean	Extant	SP	LI
CASENT0010834	Anochetus mayri	Ponerinae	0.76	0.65	0.1	0.71	1.11	Exotic	Neotropics	Extant	SP	LI
CASENT0103554	Anochetus mayri	Ponerinae	0.77	0.76	0.09	0.67	1.08	Exotic	Neotropics	Extant	SP	LI
De Andrade 1998	Cylindromyrmex darlingtoni	Dorylinae	0.28	1.08	0.25	0.54	1.64	Endemic	Carribean	Extant	SP	AB
CASENT0103847	Discothyrea testacea	Proceratinae	0.41	0.52	0.01	0.28	0.48	Native	Neotropics	Extant	SP	LI
CASENT0004651	Discothyrea testacea	Proceratinae	0.34	0.45	0.02	0.24	0.44	Native	Neotropics	Extant	SP	LI
Longino 2013	Eurhopalothrix floridana	Myrmicinae	0.62	0.61	0.04	0.4	0.66	Endemic	Carribean	Extant	SP	LI
Longino 2013	Eurhopalothrix floridana	Myrmicinae	0.71	0.7	0.04	0.45	0.73	Endemic	Carribean	Extant	SP	LI
Lattke, J. E. 1991	Fulakora falcata	Amblyopone	0.57	0.73	0	0.37	0.85	Endemic	Carribean	Extant	SP	LI
Lattke, J. E. 1991	Fulakora falcata	Amblyopone	1	1.1	0	0.65	1.32	Endemic	Carribean	Extant	SP	LI	Lattke, J. E. 1991d. Studies of neotropical Amblyopone Erichson (Hymenoptera: Formicidae). Contr. Sci. (Los Angel.) 428: 1-7 (page 1, fig. 1 worker described)
CASENT281838	Gnamptogenys haytiana	Ectatomminae	0.54	0.67	0.08	0.45	0.87	Endemic	Carribean	Extant	GP	EG
Lattke, 2002	Gnamptogenys insularis	Ectatomminae	1.1	1.25	0.41	1.01	1.97	Endemic	Carribean	Extant	GP	EG
Brown 1993	Gnamptogenys lineolata	Ectatomminae	1.14	1.2	0.22	1	1.7	Endemic	Carribean	Extant	GP	EG
Wheeler and Mann 1914	Gnamptogenys_schmitti	Ectatomminae	2.3632	1.9545	1.5662	1.7168	2.502	Endemic	Carribean	Extant	GP	EG
Wheeler and Mann 1914	Gnamptogenys_schmitti	Ectatomminae	2.2335	1.8416	1.5277	1.6973	2.4256	Endemic	Carribean	Extant	SP	Gr
Brown 1958	Gnamptogenys semiferox	Ectatomminae	1.44	1.43	0.29	1.11	1.99	Endemic	Carribean	Extant	GP	EG
INBIOCRI002281364	Gnamptogenys striatula	Ectatomminae	0.74	0.81	0.147	0.74	1.121	Exotic	Neotropics	Extant	GP	EG
MCZ-ENT00523991	Gnamptogenys striatula	Ectatomminae	0.94	1.11	0.24	0.97	1.6	Exotic	Neotropics	Extant	GP	EG
CASENT090257	Hypoponera foeda	Ponerinae	0.46	0.524	0.03	0.37	0.74	Endemic	Carribean	Extant	GP	LI
CASENT0104122	Hypoponera opaciceps	Ponerinae	0.62	0.7	0.04	0.53	1	Exotic	Neotropics	Extant	GP	LI
CASENT0173715	Hypoponera opaciceps	Ponerinae	0.59	0.7	0.04	0.59	0.9	Exotic	Neotropics	Extant	GP	LI
CASENT0102905	Hypoponera opacior	Ponerinae	0.53	0.61	0.02	0.45	0.8	Exotic	Neotropics	Extant	GP	LI
MCZ-ENT00668293	Hypoponera opacior	Ponerinae	0.55	0.65	0.04	0.5	0.82	Exotic	Neotropics	Extant	GP	LI
CASENT0172336	Hypoponera punctatissima	Ponerinae	0.6	0.68	0.05	0.5	0.94	Exotic	Neotropics	Extant	GP	LI
CASENT0172719	Hypoponera punctatissima	Ponerinae	0.52	0.59	0.04	0.41	0.82	Exotic	Neotropics	Extant	GP	LI
Lattke 2011	Leptogenys antillana	Ponerinae	0.67	0.65	0.17	0.84	1.42	Endemic	Carribean	Extant	SP	EG
Lattke 2011	Leptogenys antillana	Ponerinae	0.7	0.68	0.18	0.89	1.47	Endemic	Carribean	Extant	SP	EG
Lattke 2011	Leptogenys pubiceps	Ponerinae	1.21	1.28	0.3	1.35	2.19	Native	Neotropics	Extant	SP	EG
Lattke 2011	Leptogenys pubiceps	Ponerinae	1.42	1.55	0.4	1.72	2.63	Native	Neotropics	Extant	SP	EG
Lattke 2011	Leptogenys punctaticeps	Ponerinae	1.01	1.38	0.3	1.62	2.26	Native	Neotropics	Extant	SP	EG
Lattke 2011	Leptogenys punctaticeps	Ponerinae	1.11	1.62	0.4	1.85	2.56	Native	Neotropics	Extant	SP	EG
Longino 2013	Octostruma balzani	Myrmicinae	0.51	0.48	0.04	0.22	0.5	Exotic	Neotropics	Extant	GP	LI
Longino 2013	Octostruma balzani	Myrmicinae	0.65	0.58	0.05	0.26	0.65	Exotic	Neotropics	Extant	GP	LI
BAL00637	Odontomachus_bauri	Ponerinae	1.8858	2.3924	2.3782	2.3487	2.8041	Exotic	Neotropics	Extant	GP	EG	Ehmer and Holldobler 1995; Schmitt and Shattuck 2014; Garcia et al. 2013
BAL00638	Odontomachus_bauri	Ponerinae	1.9131	2.4758	2.4535	2.4671	2.944	Exotic	Neotropics	Extant	GP	Gr	Ehmer and Holldobler 1995; Schmitt and Shattuck 2014; Garcia et al. 2013
BAL00633	Odontomachus_bauri	Ponerinae	1.906	2.4304	2.4423	2.4605	2.8776	Exotic	Neotropics	Extant	GP	Gr	Ehmer and Holldobler 1995; Schmitt and Shattuck 2014; Garcia et al. 2013
	Odontomachus_insularis	Ponerinae	1.7464	2.0466	1.9561	1.8253	2.4763	Endemic	Carribean	Extant	GP	EG	Schmitt and Shattuck 2014
	Odontomachus_insularis	Ponerinae	1.7136	1.9692	2.0008	1.9755	2.4827	Endemic	Carribean	Extant	GP	Gr	Schmitt and Shattuck 2014
	Odontomachus_insularis	Ponerinae	1.6942	1.9348	1.894	1.7058	2.3819	Endemic	Carribean	Extant	GP	Gr	Schmitt and Shattuck 2014
MCZ-ENT00524204	Odontomachus ruginodis	Ponerinae	1.6	1.93	0.34	1.7	2.34	Exotic	Neotropics	Extant	GP	EG
ICCDRS0013038	Odontomachus ruginodis	Ponerinae	1.69	2.05	0.33	1.9	2.46	Exotic	Neotropics	Extant	GP	EG
	Platythyrea_punctata	Ponerinae	1.1425	1.2942	1.088	0.8857	2.2394	Exotic	Neotropics	Extant	GP	EG	Smith 1936; Schmitt and Shattuck 2014
	Platythyrea_punctata	Ponerinae	1.1598	1.3463	1.1256	0.7633	2.2228	Exotic	Neotropics	Extant	GP	Ll	Smith 1936; Schmitt and Shattuck 2014
CASENT0907128	Platythyrea strenua	Ponerinae	1.71	1.77	0.51	1.29	3.1	Endemic	Carribean	Extant	GP	EG
CASENT0104187	Pseudoponera stigma	Ponerinae	0.96	1.01	0.06	0.8	1.42	Exotic	Neotropics	Extant	GP	LI
CASENT0178180	Pseudoponera stigma	Ponerinae	1.2	1.19	0.08	0.86	1.7	Exotic	Neotropics	Extant	GP	LI
	Pseudoponera succedanea	Ponerinae	0.85	0.89	0.09	0.6	1.3	Exotic	Neotropics	Extant	SP	Ab
	Pseudoponera succedanea	Ponerinae	0.95	0.99	0.07	0.71	1.44	Exotic	Neotropics	Extant	SP	Ab
Bolton 2000	Strumigenys alberti	Myrmicinae	0.42	0.52	0.04	0.22	0.51	Native	Neotropics	Extant	SP	LI
Bolton 2000	Strumigenys alberti	Myrmicinae	0.48	0.61	0.04	0.25	0.54	Native	Neotropics	Extant	SP	LI
Bolton 2000	Strumigenys eggersi	Myrmicinae	0.32	0.4	0.03	0.2	0.4	Exotic	Neotropics	Extant	SP	LI
Bolton 2000	Strumigenys eggersi	Myrmicinae	0.37	0.45	0.04	0.24	0.46	Exotic	Neotropics	Extant	SP	LI
AMNH_IZC 00332736	Strumigenys_gundlachi	Myrmicinae	0.3447	0.3865	0.4117	0.247	0.4145	Exotic	Neotropics	Extant	SP	LI	Brown 1960; Garcia et al. 2013
AMNH_IZC 00332736	Strumigenys_gundlachi	Myrmicinae	0.354	0.3749	0.3863	0.2606	0.4258	Exotic	Neotropics	Extant	SP	Ll	Brown 1960; Garcia et al. 2013
AMNH_IZC 00332735	Strumigenys_gundlachi	Myrmicinae	0.3702	0.4088	0.3975	0.2146	0.4597	Exotic	Neotropics	Extant	SP	Ll	Brown 1960; Garcia et al. 2013
Bolton 2000	Strumigenys lanuginosa	Myrmicinae	0.44	0.54	0.05	0.3	0.56	Exotic	Neotropics	Extant	SP	LI
Bolton 2000	Strumigenys lanuginosa	Myrmicinae	0.48	0.62	0.06	0.38	0.66	Exotic	Neotropics	Extant	SP	LI
AMNH_IZC 00332734a	Strumigenys_louisianae	Myrmicinae	0.5362	0.5164	0.5581	0.3118	0.6602	Native	Neotropics	Extant	SP	LI	Wilson 1953; Deyrup 1997; Brown 1962
AMNH_IZC 00332732a	Strumigenys_louisianae	Myrmicinae	0.5475	0.5432	0.499	0.3657	0.6414	Native	Neotropics	Extant	SP	Ll	Wilson 1953; Deyrup 1997; Brown 1962
AMNH_IZC 00332734b	Strumigenys_louisianae	Myrmicinae	0.5141	0.5246	0.5091	0.3712	0.661	Native	Neotropics	Extant	SP	Ll	Wilson 1953; Deyrup 1997; Brown 1962
Bolton 2000	Strumigenys nigrescens	Myrmicinae	0.36	0.46	0.04	0.23	0.42	Native	Neotropics	Extant	SP	LI
Bolton 2000	Strumigenys nigrescens	Myrmicinae	0.42	0.52	0.04	0.25	0.52	Native	Neotropics	Extant	SP	LI
Baroni Urbani & De Andrade, 2003	Thaumatomyrmex mandibularis	Ponerinae	1.14	0.85	0.24	0.75	1.36	Endemic	Carribean	Extant	SP	LI
Baroni Urbani & De Andrade, 2003	Thaumatomyrmex mandibularis	Ponerinae	1.3	0.95	0.28	0.87	1.48	Endemic	Carribean	Extant	SP	LI
									Carribean

## Sheet: Table S4
Species ID	Genus	Species	Subfamily	HW	HL	WL	Status	DIS	Time	Trophic	Forage	Reference
Baroni Urbani & De Andrade 1994	Acanthognathus	poinari		0.53	0.68	0.76	Endemic	Carribean	Fossil	SP	Ll	Baroni Urbani, C.; De Andrade, M. L. 1994. First description of fossil Dacetini ants with a critical analysis of the current classification of the tribe (Amber Collection Stuttgart: Hymenoptera, Formicidae. VI: Dacetini). Stuttg. Beitr. Naturkd. Ser. B (Geol. Paläontol.) 198: 1-65.
SMNSDO5205-1	Acanthostichus	hispaniolicus		0.76	0.97	1.54	Endemic	Carribean	Fossil	SP	CR
SMNSDO4015	Anochetus	ambiguus		0.92	1.22	1.92	Endemic	Carribean	Fossil	SP	Ll
Mackay, 1991	Anochetus	brevidentatus		1.2	1.34	2.08	Endemic	Carribean	Fossil	SP	Ll	Mackay, W.P. 1991. Anochetus brevidentatus, new species, a second fossil Odontomachiti ant. Journal of the New York Entomological Society 99: 138-140.
SMNSDO3955	Anochetus	conisquamis		0.88	1.08	1.84	Endemic	Carribean	Fossil	SP	Ll
Baroni Urbani, 1980	Anochetus	corayi		0.76	0.6	1.04	Endemic	Carribean	Fossil	SP	Ll	Baroni Urbani, C. 1980. Anochetus corayi n. sp., the first fossil Odontomachiti ant. (Amber Collection Stuttgart: Hymenoptera, Formicidae. II: Odontomachiti). Stuttgarter Beiträge zur Naturkunde. Serie B (Geologie und Paläontologie) 55:1-6
De Andrade 1994	Anochetus	dubius		0.88	1.12	1.64	Endemic	Carribean	Fossil	SP	Ll	De Andrade, M. L. 1994. Fossil Odontomachiti ants from the Dominican Republic (Amber Collection Stuttgart: Hymenoptera, Formicidae. VII: Odontomachiti). Stuttgarter Beiträge zur Naturkunde. Serie B (Geologie und Paläontologie) 199:1-28.
SMNSDO3734	Anochetus	exstinctus		1.12	1.46	2.18	Endemic	Carribean	Fossil	SP	Ll
De Andrade 1994	Anochetus	intermedius		0.68	0.8	1.44	Endemic	Carribean	Fossil	SP	Ll	De Andrade, M. L. 1994. Fossil Odontomachiti ants from the Dominican Republic (Amber Collection Stuttgart: Hymenoptera, Formicidae. VII: Odontomachiti). Stuttgarter Beiträge zur Naturkunde. Serie B (Geologie und Paläontologie) 199:1-28.
SMNSDO2846-1	Anochetus	lucidus		1.18	1.3	1.74	Endemic	Carribean	Fossil	SP	Ll
SMNSDO4130	Cylindromyrmex	antillanus		0.86	1.08	1.91	Endemic	Carribean	Fossil	SP	Ab
De Andrade 1998	Discothyrea	gigas		0.4	0.5	0.54	Endemic	Carribean	Fossil	SP	Ll	De Andrade, M. L. 1998. First fossil records of the ant genus Discothyrea in Dominican and Mexican amber (Hymenoptera, Formicidae). Fragm. Entomol. 30: 201-214.
	Eurhopalothrix	sp		0.3714	0.8432	0.9034	Endemic	Carribean	Fossil	SP	Ll
CASENT0906275	Fulakora	sp		2.69	2.38	4.02	Endemic	Carribean	Fossil	SP	Ll
SMNSDO926-K1	Gnamptogenys	levinates		0.77	0.88	1.44	Endemic	Carribean	Fossil	GP	Eg
Wilson 1985	Neivamyrmex	ectopus		0.62	0.72	0.93	Endemic	Carribean	Fossil	GP	CR	Wilson, E.O. 1985: Invasion and extinction in the West Indian ant fauna: evidence from the Dominican amber. – Science 229: 265-267.
	Neoponera	vejestoria sp. nov.		2.39	2.54	3.71	Endemic	Carribean	Fossil	GP	LI
BMNHP-II32	Odontomachus	sp. A		1.65	2.41	2.7	Endemic	Carribean	Fossil	GP	Eg
SMNSDO2215	Odontomachus	sp. B		1.69	2.61	2.45	Endemic	Carribean	Fossil	GP	Eg
De Andrade 1994	Odontomachus	pseudobauri		2.02	2.85	3.1	Endemic	Carribean	Fossil	GP	Eg	De Andrade, M. L. 1994. Fossil Odontomachiti ants from the Dominican Republic (Amber Collection Stuttgart: Hymenoptera, Formicidae. VII: Odontomachiti). Stuttgarter Beiträge zur Naturkunde. Serie B (Geologie und Paläontologie) 199:1-28.
De Andrade 1994	Odontomachus	spinifer		1.82	2.67	3.56	Endemic	Carribean	Fossil	GP	Eg	De Andrade, M. L. 1994. Fossil Odontomachiti ants from the Dominican Republic (Amber Collection Stuttgart: Hymenoptera, Formicidae. VII: Odontomachiti). Stuttgarter Beiträge zur Naturkunde. Serie B (Geologie und Paläontologie) 199:1-28.
Lattke 2003	Platythyrea	dentata		0.87	1.09	1.95	Endemic	Carribean	Fossil	GP	Eg	Lattke, J. E. 2003. The genus Platythyrea Roger, 1863 in Dominican amber (Hymenoptera: Formicidae: Ponerinae). Entomotropica 18: 107-111.
Lattke 2003	Platythyrea	procera		0.68	0.89	1.7	Endemic	Carribean	Fossil	GP	Eg	Lattke, J. E. 2003. The genus Platythyrea Roger, 1863 in Dominican amber (Hymenoptera: Formicidae: Ponerinae). Entomotropica 18: 107-111.
Lattke 2003	Platythyrea	scalpra		0.64	0.77	1.18	Endemic	Carribean	Fossil	GP	Eg	Lattke, J. E. 2003. The genus Platythyrea Roger, 1863 in Dominican amber (Hymenoptera: Formicidae: Ponerinae). Entomotropica 18: 107-111.
Baroni Urbani & De Andrade 2003	Proceratium	dominicanum		0.54	0.58	0.83	Endemic	Carribean	Fossil	GP	Ll	Baroni Urbani, C., de Andrade, M.L. 2003. The ant genus Proceratium in the extant and fossil record (Hymenoptera: Formicidae). Museo Regionale di Scienze Naturali, Monografie, 36, 1–492.
SMNSDO3854-1	Strumigenys	electrina		0.32	0.45	0.27	Endemic	Carribean	Fossil	SP	Ll

## Sheet: Table S5
specimen_code	species	subfamily	head_width	head_length	webers_length	procoxal_length	eye_length	mesosoma_height	mandible_length_profile	mandible_angle	eye_height_total	eye_height_dorsal	eye_height_ventral	eye_length_total	eye_length_anterior	eye_length_posterior	mandible_length_face	metafemur_length	scape_length	pronotal_width	ecomorph	func_role	nest_niche	forag_niche
NMNH	Acanthognathus_lentus	Myrmicinae	0.7	0.84	0.91	0.32	0.1	0.35	0.79	164.91	0.52	0.32	0.2	0.79	0.35	0.44	0.86	0.79	0.8	0.4434	pred_leaf	SP	Ll	Ll
NMNH	Acanthognathus_lentus	Myrmicinae	0.63	0.79	0.82	0.26	0.13	0.36	0.76	163.19	0.47	0.27	0.2	0.74	0.39	0.35	0.86	0.65	0.78	0.4138	pred_leaf	SP	Ll	Ll
BAL01130	Acanthomyrmex_ferox	Myrmicinae	1.0895	1.0224	1.2586	0.4152	0.197	0.5991	0.8756	173.359	0.792	0.3414	0.4472	0.9154	0.4412	0.4675	0.8188	1.3597	1.1751	0.7675	om_leaf	Gn	Ll	Ll
BAL01149	Acanthomyrmex_ferox	Myrmicinae	1.1076	1.0251	1.2817	0.516	0.2047	0.6306	0.6275		0.7859	0.3379	0.4462	0.8775	0.4683	0.4106	0.7969	1.3491	1.2454	0.7477	om_leaf	Gn	Ll	Ll
BAL01150	Acanthomyrmex_ferox	Myrmicinae	1.1083	1.0033	1.2474	0.4955	0.209	0.5958	0.7748		0.8181	0.3912	0.4245	0.8561	0.4467	0.4091	0.8408	1.2922	1.2202	0.7309	om_leaf	Gn	Ll	Ll
NMNH	Acanthostichus_kirbyi	Myrmicinae	1.07	1.26	1.74	0.51	0.03	0.65	0.49	195.46	0.87	0.22	0.65	1.23	0.68	0.54	0.49	0.88	0.55	0.7144	pred_cr	SP	Sb	CR
NMNH	Acanthostichus_kirbyi	Myrmicinae	1.04	1.24	1.67	0.48	0.04	0.67	0.54	196.65	0.84	0.25	0.59	1.16	0.66	0.48	0.62	0.83	0.52	0.6762	pred_cr	SP	Sb	CR
a	Acromyrmex_lundii	Myrmicinae	2.1615	1.6139	2.57	0.8479	0.292	1.0062	1.2212		1.298	0.4093	0.8833	1.1155	0.3739	0.7331	1.2057	2.7741	1.8899	1.1808	om_grll_eg	Fg	Gr	Eg
b	Acromyrmex_lundii	Myrmicinae	1.9959	1.4786	2.2677	0.654	0.2706	0.9234	0.8683		1.0791	0.3782	0.6794	1.082	0.35	0.732	1.0888	2.4969	1.8705	1.1061	om_grll_eg	Fg	Gr	Eg
c	Acromyrmex_lundii	Myrmicinae	1.8252	1.3183	2.1521	0.5886	0.2585	0.8092	0.9611		1.0637	0.3623	0.684	1.0507	0.322	0.7113	0.9568	2.2476	1.7185	1.0277	om_grll_eg	Fg	Gr	Eg
NMNH	Acropyga_oreithauma	Formicinae	0.9655	0.8456	1.0471	0.3162	0.0565	0.6346	0.5037		0.6284	0.3239	0.3106	0.7638	0.2464	0.5224	0.5313	0.8164	0.7255	0.6085	om_sub	Tr	Sb	Sb
NMNH	Acropyga_oreithauma	Formicinae	0.9702	0.8531	1.0233	0.3222	0.0706	0.6307	0.4065		0.594	0.3014	0.3038	0.7381	0.2115	0.5355	0.5319	0.7826	0.7094	0.5858	om_sub	Tr	Sb	Sb
NMNH	Acropyga_oreithauma	Formicinae	0.9396	0.8433	1.0204	0.3312	0.0531	0.6123	0.4357		0.5974	0.2801	0.3205	0.7278	0.2717	0.4599	0.521	0.808	0.6943	0.5946	om_sub	Tr	Sb	Sb
a	Aenictus_binghamii	Dorylinae	0.8887	1.0049	1.5117	0.4987	0	0.5521	0.3627								0.5396	1.5254	0.9114	0.5558	pred_cr	GP	Sb	CR
b	Aenictus_binghamii	Dorylinae	0.8144	0.9435	1.408	0.5135	0	0.4987	0.3383								0.4878	1.3952	0.8441	0.5257	pred_cr	GP	Sb	CR
c	Aenictus_binghamii	Dorylinae	0.8531	0.9177	1.4383	0.4913	0	0.5179	0.3878								0.4572		0.9257	0.4999	pred_cr	GP	Sb	CR
BAL01168	Aenictus_sp1	Dorylinae	0.5974	0.5733	0.9681	0.3006	0	0.3695	0.2058								0.4317	0.7494	0.4868	0.3827	pred_cr	GP	Sb	CR
BAL01352	Amblyopone_sp1	Amblyoponinae	1.5387	1.5202	2.0491	0.683	0.0948	0.8329	1.2376		1.0383	0.3609	0.6727	1.4222	0.8207	0.5721	1.0995	1.2343	0.7278	0.9491	pred_leaf	SP	Ll	Ll
BAL01351	Amblyopone_sp1	Amblyoponinae	1.8695	1.8505	2.3329	0.9244	0.1048	1.0206	1.3993		1.2386	0.4265	0.8007	1.7635	1.0661	0.7061	1.3973	1.4188	0.9382	1.0974	pred_leaf	SP	Ll	Ll
BAL01062	Amblyopone_sp1	Amblyoponinae	1.8531	1.8454	2.2529	0.8457	0.091	0.9828	0.9743		1.1589	0.4251	0.7395	1.6249	0.9047	0.7418	1.3369	1.3702	0.9076	1.0489	pred_leaf	SP	Ll	Ll
NMNH	Aneuretus_simoni	Aneuretinae	0.46	0.48	0.62	0.23	0.07	0.22	0.16	186.51	0.35	0.12	0.22	0.47	0.15	0.32	0.19	0.54	0.48	0.2978	om_leaf	Om	Ll	Ll
NMNH	Aneuretus_simoni	Aneuretinae	0.47	0.5	0.62	0.22	0.09	0.24	0.17	172.28	0.37	0.13	0.24	0.47	0.16	0.31	0.2	0.49	0.47	0.2604	om_leaf	Om	Ll	Ll
BAL01164	Anochetus_myops	Ponerinae	0.7721	0.7551	0.8814	0.3764	0.0443	0.3512	0.8547	189.687	0.5295	0.2634	0.2675	0.739	0.2385	0.5018	0.6813	0.6254	0.5705	0.4429	pred_leaf	SP	Ll	Ll
BAL01658	Anochetus_rugosus_cf	Ponerinae	1.9431	1.7247	2.4559	0.8909	0.2529	0.867	1.2954	195.397	1.1824	0.5797	0.6027	1.7472	0.682	1.0649	1.3681	1.6273	1.8868	1.1098	pred_leaf	SP	Ll	Ll
ANTWEB1026020	Anochetus_sedilloti	Ponerinae	1.4397	1.3261	1.9048	0.6714	0.35	0.6918	0.9784	191.991	0.9042	0.416	0.3327	1.2155	0.6342	0.579	1.1444	1.3547	1.1817	0.8602	pred_leaf	SP	Ll	Ll
ANTWEB1025180	Anochetus_sedilloti	Ponerinae	1.3589	1.2513	1.8339	0.66	0.3513	0.6531	0.9348	188.938	0.9042	0.3841	0.5181	1.2211	0.6105	0.6184	1.0544	1.2899	1.0678	0.7909	pred_leaf	SP	Ll	Ll
NMNH	Aphaenogaster_fulva	Myrmicinae	0.9596	1.1325	1.5466	0.6137	0.2453	0.5686	0.5118		0.7115	0.2873	0.4262	1.0347	0.4457	0.6079	0.5794	1.4015	1.1474	0.6416	om_grll_eg	Om	Ll	Eg
NMNH	Aphaenogaster_fulva	Myrmicinae	1.003	1.2261	1.6219	0.6413	0.2362	0.5636	0.4515		0.8333	0.4171	0.4237	1.0586	0.4521	0.6219	0.5748	1.5624	1.2901	0.6698	om_grll_eg	Om	Ll	Eg
NMNH	Aphaenogaster_fulva	Myrmicinae	0.9567	1.1075	1.5635	0.5809	0.2383	0.5782	0.5078		0.7256	0.2807	0.4469	0.9682	0.4382	0.5406	0.616	1.3866	1.1816	0.6325	om_grll_eg	Om	Ll	Eg
NMNH	Aphaenogaster_picea	Myrmicinae	0.9325	1.1287	1.5209	0.6105	0.2171	0.5483	0.5212		0.6877	0.3047	0.3896	0.9791	0.4096	0.5795	0.54	1.3756	1.265	0.6032	om_grll_eg	Om	Ll	Eg
NMNH	Aphaenogaster_picea	Myrmicinae	0.8719	1.0726	1.5093	0.5428	0.2073	0.5416	0.52		0.6441	0.2582	0.3923	0.901	0.3597	0.5552	0.5401	1.3394	1.2075	0.585	om_grll_eg	Om	Ll	Eg
BAL00433	Atta_texana_cf	Myrmicinae	2.5975	1.9196	3.0629	0.8732	0.3138	1.1776	1.052	158.307	1.5121	0.6776	0.819	2.0963	0.5885	1.5086	1.2293	4.5879	2.8413	1.5282	om_grll_eg	Fg	Gr	Eg
BAL00431	Atta_texana_cf	Myrmicinae	3.0026	2.1817	3.4455	1.1219	0.3569	1.1615	1.147	162.582	1.6702	0.6881	0.9831	2.4726	0.7296	1.7395	1.3016	4.9463	3.0564	1.5908	om_grll_eg	Fg	Gr	Eg
a	Azteca_trigona	Dolichoderinae	1.1331	0.9666	1.2794	0.4481	0.2214	0.5727	0.2642		0.7322	0.2837	0.4524	0.845	0.3614	0.476	0.4521	1.1706	0.7978	0.6752	om_cn_ab	Om	Cn	Ab
b	Azteca_trigona	Dolichoderinae	1.0717	0.8823	0.9787	0.3873	0.1976	0.4685	0.2797		0.6476	0.2312	0.4147	0.8362	0.2796	0.5551	0.4046	1.1168	0.77	0.6806	om_cn_ab	Om	Cn	Ab
c	Azteca_trigona	Dolichoderinae	1.041	0.8924	1.0179	0.4076	0.1977	0.5088	0.2777		0.6439	0.2048	0.4373	0.7846	0.3471	0.4514	0.4018	1.1324	0.8196	0.653	om_cn_ab	Om	Cn	Ab
MCZ-ENT00546456	Basiceros_conjugans	Myrmicinae	1.244	1.369	1.827	0.608	0.119	0.785	0.673	159.521	0.833	0.217	0.622	1.208	0.579	0.611	0.518	1.368	0.869	0.867	unk	Uk	Ll	Ll
MCZ-ENT00546457	Basiceros_conjugans	Myrmicinae	1.297	1.376	1.768	0.6	0.139	0.849	0.65	157.551	0.838	0.259	0.581	1.193	0.602	0.582	0.534	1.378	0.752	0.881	unk	Uk	Ll	Ll
ANTWEB1025222	Bothroponera_soror	Ponerinae	1.3044	1.5665	2.3849	0.9093	0.3262	0.8973	0.8764	174.867	1.0096	0.4268	0.5897	1.4088	0.4937	0.912	0.8781	1.5755	1.206	1.0556	pred_gr_egll	GP	Gr	Ll
CES026D	Bothroponera_soror_cf	Ponerinae	1.1628	1.3631	2.0751	0.8166	0.2942	0.742	0.9404	174.444	0.8979	0.451	0.4325	1.2288	0.3365	0.8915	0.809	1.2941	1.0891	0.9341	pred_gr_egll	GP	Gr	Ll
CES038	Bothroponera_sp1	Ponerinae	0.9592	1.1012	1.5906	0.5867	0.134	0.5716	0.6394	167.412	0.7207	0.3947	0.3224	0.9727	0.2863	0.6864	0.7166	0.8997	0.8778	0.7005	pred_gr_egll	GP	Gr	Ll
ANTWEB1025155	Brachyponera_sennaarensis	Ponerinae	1.342	1.2711	1.8071	0.7276	0.2324	0.7983	0.7166	172.125	0.8684	0.424	0.4274	1.2633	0.3027	0.965	0.7398	1.2807	1.0139	0.8733	om_grll_eg	Om	Gr	Eg
ANTWEB1025062	Brachyponera_sennaarensis	Ponerinae	1.2913	1.1974	1.6915	0.6566	0.2474	0.8196	0.6954	172.7	0.9034	0.5027	0.4022	1.0719	0.2764	0.7888	0.7288	1.2296	1.0221	0.8467	om_grll_eg	Om	Gr	Eg
NMNH	Calyptomyrmex_nummuliticus	Myrmicinae	0.91	0.85	0.87	0.26	0.07	0.39	0.3	194.55	0.58	0.42	0.16	0.81	0.27	0.54	0.26	0.47	0.29	0.5678	unk	Uk	Ll	Ll
ANTWEB1025341	Camponotus_acvapimensis	Formicinae	1.2045	1.4427	1.988	0.9019	0.3332	0.6716	0.4432	188.955	0.9208	0.2408	0.7041	1.2176	0.8132	0.3871	0.5562	1.7551	1.4427	0.8932	om_grll_eg	Om	Gr	Eg
ANTWEB1025427	Camponotus_carbo	Formicinae	1.6461	1.6603	2.6129	1.2127	0.5037	0.9963	0.5081	186.576	1.1691	0.3263	0.853	1.4665	1.0071	0.4485	0.7218	2.3507	1.8663	1.4321	om_grll_eg	Om	Gr	Eg
ANTWEB1025045	Camponotus_maculatus_cf	Formicinae	1.5557	2.2593	3.6711	1.629	0.5889	1.2449	0.379	201.882	1.3443	0.3649	0.9664	2.1167	1.2161	0.8659	0.6527	3.6788	3.1137	1.4221	om_grll_eg	Om	Gr	Eg
ANTWEB1025240	Camponotus_orthodoxus	Formicinae	0.9691	1.1051	1.5951	0.6924	0.4485	0.6151	0.4016	181.886	0.7558	0.1869	0.5728	1.0437	0.7265	0.3111	0.5563	1.055	0.9873	0.8522	om_grll_eg	Om	Gr	Eg
ANTWEB1025239	Camponotus_orthodoxus	Formicinae	1.0012	1.1572	1.7292	0.756	0.4585	0.5965	0.3287	188.606	0.7902	0.2002	0.591	1.0874	0.7051	0.3812	0.4912	1.1842	0.9281	0.7999	om_grll_eg	Om	Gr	Eg
ANTWEB1025065	Camponotus_sericeus	Formicinae	1.651	1.6342	2.6074	1.0743	0.4747	1.1193	0.5134	195.135	1.0976	0.3358	0.7511	1.5727	0.9615	0.6066	0.644	2.2365	1.5852	1.3973	om_grll_eg	Om	Gr	Eg
ANTWEB1025152	Cataglyphis_bicolor	Formicinae	2.592	2.6339	3.6011	1.5086	0.597	1.1916	0.7212	167.214	1.7448	0.6984	1.0298	2.2249	1.4172	0.798	0.9758	4.3625	2.6666	1.6466	om_grll_eg	Om	Gr	Eg
ANTWEB1025017	Cataulacus_sp1	Myrmicinae	1.4476	1.3008	1.5711	0.528	0.4377	0.5992	0.3727	179.5	0.8687	0.2553	0.6137	1.3038	0.6615	0.6312	0.3471	0.7098	0.6727	1.1636	om_lg_ab	Om	Lg	Ab
ANTWEB1025468	Cephalotes_umbraculatus	Myrmicinae	1.9661	1.652	2.1185	0.5552	0.3667	0.8861	0.4468	181.102	1.0191	0.4077	0.5798	1.4194	1.2535	0.1755	0.5615	1.5314	0.9611	1.3541	om_lg_ab	Py	Lg	Ab
ANTWEB1025473	Cephalotes_umbraculatus	Myrmicinae	1.9662	1.619	2.0345	0.5697	0.35	0.909	0.3471	170.34	1.0609	0.2614	0.7137	1.3679	1.1193	0.2496	0.5425	1.5793	1.0037	1.3413	om_lg_ab	Py	Lg	Ab
a	Cheliomyrmex_morosus	Dorylinae	1.7031	1.4728	2.2004	0.6905	0.0559	1.0015	0.6049		1.1023	0.2711	0.8267	1.25	0.4927	0.7428	1.1758	1.595	0.7751	0.9912	pred_cr	SP	Sb	CR
a	Cheliomyrmex_morosus	Dorylinae	1.5004	1.3203	1.8855	0.6565	0.0623	0.8921	0.5528		0.9368	0.2786	0.6583	1.0901	0.4737	0.6144	0.9914	1.4118	0.7144	0.9162	pred_cr	SP	Sb	CR
c	Cheliomyrmex_morosus	Dorylinae	1.6845	1.476	2.1589	0.7548	0.044	0.9642	0.7135		1.0836	0.2774	0.8063	1.2023	0.6038	0.6121	1.2177	1.5902	0.7998	1.0035	pred_cr	SP	Sb	CR
ANTWEB1025232	Crematogaster_chlorotica	Myrmicinae	0.7192	0.6778	0.7382	0.2064	0.1926	0.3342	0.1333	185.939	0.4981	0.2017	0.293	0.6532	0.3552	0.2982	0.3452	0.6119	0.557	0.4224	om_cn_ab	Om	Cn	Ab
CES026B	Crematogaster_sp1	Myrmicinae	1.3146	1.1172	1.3669	0.4158	0.2574	0.5943	0.1673	188.397	0.8269	0.3906	0.4387	1.0242	0.5658	0.4632	0.4364	1.0926	0.8714	0.7394	om_cn_ab	Om	Cn	Ab
CES024	Crematogaster_sp1	Myrmicinae	1.1069	1.0146	1.2453	0.411	0.2344	0.6261	0.1561	192.366	0.7406	0.3396	0.4	0.9551	0.5094	0.4403	0.4184	1.0054	0.8169	0.6696	om_cn_ab	Om	Cn	Ab
ANTWEB1025058	Crematogaster_sp2	Myrmicinae	0.9616	0.8637	0.9693	0.3312	0.2072	0.4365	0.1988	180.672	0.6143	0.2823	0.33	0.7907	0.4533	0.3382	0.4085	0.7925	0.6922	0.5744	om_cn_ab	Om	Cn	Ab
MCZ-ENT00744962	Cylindromyrmex_striatus	Dorylinae	1.243	1.487	1.828	0.567	0.429	0.808	0.438	189.191	1.08	0.352	0.72	1.3	0.749	0.535	0.511	0.849	0.593	0.831	pred_lg_ab	SP	Lg	Ab
MCZ-ENT00744963	Cylindromyrmex_striatus	Dorylinae	1.191	1.453	1.667	0.532	0.393	0.817	0.424	189.554	1.05	0.319	0.705	1.265	0.7	0.581	0.478	0.839	0.499	0.785	pred_lg_ab	SP	Lg	Ab
NMNH	Cyphomyrmex_salvini	Myrmicinae	0.7041	0.7797	1.1104	0.3815	0.1611	0.4962	0.402		0.4782	0.2214	0.2621	0.6257	0.2659	0.3658	0.3593	1.1234	0.7136	0.4798	om_leaf	Fg	Ll	Ll
NMNH	Cyphomyrmex_salvini	Myrmicinae	0.6406	0.7664	1.2195	0.3691	0.1709	0.5	0.3853		0.4818	0.2374	0.2529	0.6337	0.2574	0.3961	0.4	1.081	0.7197	0.4787	om_leaf	Fg	Ll	Ll
NMNH	Cyphomyrmex_salvini	Myrmicinae	0.6597	0.7712	1.1162	0.3641	0.1732	0.4678	0.3002		0.4763	0.2377	0.2444	0.6087	0.2574	0.356	0.3734	1.0482	0.708	0.4537	om_leaf	Fg	Ll	Ll
BAL00503	Daceton_armigerum	Myrmicinae	3.939	2.6524	3.217	1.1276	0.8458	1.5317	1.718	142.112	1.5583	1.8207	1.4892	2.6482	1.3658	1.2687	1.1417	2.3761	3.3026	1.8055	pred_lg_ab	GP	Lg	Ab
BAL00442	Daceton_armigerum	Myrmicinae	3.5784	2.3587	3.035	0.9339	0.7393	1.3689	2.2606	146.125	1.8066	2.1037	1.6823	2.3501	1.1308	1.2328	1.5875	2.223	3.0296	1.6895	pred_lg_ab	GP	Lg	Ab
a	Diacamma_australe	Ponerinae	2.198	2.4668	3.7145	1.3786	0.5041	1.1326	0.8433	182.24	1.5155	0.5547	0.9317	2.229	0.9103	1.3277	1.3783	3.5741	3.0453	1.6548	pred_gr_egll	GP	Gr	Eg
b	Diacamma_australe	Ponerinae	2.2154	2.5716	4.0389	1.3318	0.567	1.3461	1.0366	175.06	1.5422	0.4771	1.0557	2.378	0.9692	1.3855	1.4755	3.3421	2.9739	1.7193	pred_gr_egll	GP	Gr	Eg
c	Diacamma_australe	Ponerinae	2.224	2.6149	3.829	1.2002	0.527	1.3609	0.9681	174.82	1.5945	0.581	1.0065	2.181	0.9136	1.2982	1.3409	3.1951	3.2042	1.6675	pred_gr_egll	GP	Gr	Eg
MCZ-ENT00744960	Dinomyrmex_gigas	Formicinae	3.176	4.472	6.809	2.635	0.988	1.875	1.101	164.698	2.766	0.98	1.78	3.603	2.504	1.076	2.151	6.479	3.39	2.537	om_grll_eg	Om	Gr	Eg
MCZ-ENT00744961	Dinomyrmex_gigas	Formicinae	3.547	4.781	6.928	2.904	1.046	2.182	1.553	168.553	2.667	0.807	1.851	3.678	2.503	1.039	2.071	7.122	6.511	2.578	om_grll_eg	Om	Gr	Eg
	Dinoponera_australis	Ponerinae	4.7568	4.7635	6.8767	2.7569	0.8209	2.9679	3.2272	182.3	3.1237	0.6801	2.4001	4.3552	1.2469	3.0623	3.538	6.272	4.5174	3.0334	om_grll_eg	Om	Gr	Eg
NMNH	Discothyrea_clavicornis	Proceratiinae	0.4989	0.583	0.5577	0.1756	0.0287	0.3463	0.1735		0.3821	0.1804	0.2084	0.4423	0.155	0.2919	0.1794	0.3561	0.343	0.3933	pred_leaf	SP	Ll	Ll
NMNH	Discothyrea_clavicornis	Proceratiinae	0.5109	0.5572	0.6006	0.2041	0.0339	0.3819	0.1409		0.3762	0.194	0.1842	0.4582	0.1479	0.3146	0.2185	0.373	0.3235	0.3864	pred_leaf	SP	Ll	Ll
NMNH	Discothyrea_clavicornis	Proceratiinae	0.4975	0.5652	0.5404	0.1941	0.0261	0.3553	0.1084		0.3735	0.2151	0.1623	0.445	0.1463	0.3026	0.206	0.368	0.3319	0.3727	pred_leaf	SP	Ll	Ll
	Dolichoderus_mucronifer	Dolichoderinae	1.6711	1.3128	2.1342	0.852	0.3239	0.9151	0.6308		1.1366	0.3548	0.7755	1.1047	0.6142	0.4895	0.6926	2.0345	1.5072	1.0998	unk	Om	Uk	Uk
	Dolichoderus_mucronifer	Dolichoderinae	1.7573	1.3854	2.0747	0.8314	0.3399	0.951	0.649		1.1558	0.3019	0.8502	1.196	0.6677	0.5055	0.6904	2.0745	1.5402	1.1258	unk	Om	Uk	Uk
	Dolichoderus_mucronifer	Dolichoderinae	1.7265	1.3382	2.1573	0.7859	0.3389	1.003	0.6405		1.1793	0.427	0.7568	1.1615	0.6483	0.5016	0.676	2.1186	1.5663	1.1297	unk	Om	Uk	Uk
BAL01156	Dolichoderus_sp1	Dolichoderinae	1.179	1.0896	1.437	0.6042	0.2667	0.5448	0.5295	162.616	0.7997	0.2201	0.5739	0.9714	0.4193	0.546	0.5266	1.3381	0.975	0.7473	om_grll_eg	Om	Gr	Eg
a	Dorylus_fimbriatus	Dorylinae	1.2152	1.2148	1.6163	0.5322	0	0.7072	0.5751								0.7074	0.8762	0.4904	0.7306	pred_cr	GP	Sb	CR
b	Dorylus_fimbriatus	Dorylinae	1.3616	1.4216	1.8251	0.526	0	0.797	0.5304								0.8337	1.0093	0.5473	0.816	pred_cr	GP	Sb	CR
ANTWEB102505	Dorylus_nigricans	Dorylinae	1.5938	1.6911	2.2124	0.7864	0	0.9513	0.9906								1.1752	2.1079	0.9705	0.8357	pred_cr	GP	Sb	CR
a	Dorylus_wilverthi	Dorylinae	1.1828	1.422	1.889	0.6526	0	0.7792	0.6072								0.8425	1.9958	1.0684	0.6278	pred_cr	GP	Sb	CR
b	Dorylus_wilverthi	Dorylinae	1.9714	2.055	2.7428	0.8272	0	1.0422	0.8667								1.3299	2.945	1.5058	0.9696	pred_cr	GP	Sb	CR
c	Dorylus_wilverthi	Dorylinae	3.0588	3.1455	3.8885	0.1836	0	1.6475	2.2022								2.3093	4.1589	1.5652	1.3961	pred_cr	GP	Sb	CR
b	Dorymyrmex_flavens	Dolichoderinae	0.8959	0.9968	1.2955	0.4578	0.2524	0.4501	0.2353		0.5811	0.1088	0.4702	0.7827	0.3033	0.4856	0.334	1.282	1.0296	0.5525	unk	Uk	Gr	Uk
BAL01145	Echinopla_sp1	Formicinae	1.6193	1.5428	2.095	0.7976	0.3467	0.9702	0.6704		1.3047	0.56	0.7391	1.3174	0.7537	0.5631	0.4775	1.4076	1.5943	1.3332	unk	Uk	Uk	Ab
	Eciton_burchelli	Dorylinae	1.2281	1.521	2.0754	0.7865	0.1299	0.7863	0.8627		1.0529	0.2941	0.7573	1.3184	0.6348	0.6708	0.6988	2.379	1.3153	0.8605	pred_cr	GP	Sb	CR
	Eciton_burchelli	Dorylinae	1.1462	1.2796	1.8051	0.665	0.117	0.6805	0.6859		0.8918	0.3156	0.5754	1.2044	0.6132	0.6001	0.6656	1.8223	1.1056	0.7523	pred_cr	GP	Sb	CR
	Eciton_burchelli	Dorylinae	1.3144	1.5338	2.2906	0.8072	0.1336	0.8063	0.9202		1.0409	0.2707	0.7827	1.3338	0.7024	0.6178	0.8401	2.4726	1.4497	0.9049	pred_cr	GP	Sb	CR
ANTWEB1025531	Ectatomma_tuberculatum_cf	Ectatomminae	1.8666	2.2349	3.4369	1.3229	0.5383	1.1183	1.7389	181.639	1.5332	0.4846	1.0581	1.8048	0.122	0.6922	1.0353	3.0563	2.2035	1.4532	om_grll_eg	Om	Gr	Ab
NMNH	Epopostruma_frosti	Myrmicinae	1.35	0.97	1.28	0.45	0.18	0.58	0.6	175.4	0.78	0.26	0.52	0.89	0.35	0.54	0.75	0.87	0.67	0.6918	pred_leaf	SP	Ll	Ll
NMNH	Epopostruma_frosti	Myrmicinae	1.23	0.9	1.07	0.32	0.18	0.53	0.55	177.94	0.66	0.14	0.52	0.81	0.39	0.43	0.7	0.88	0.59	0.6566	pred_leaf	SP	Ll	Ll
NMNH	Euprenolepis_wittei	Formicinae	0.9349	0.9301	1.2478	0.5101	0.2391	0.4347	0.245		0.6538	0.1767	0.4815	0.7954	0.3608	0.4457	0.4827	1.1991	1.1679	0.6384	om_grll_eg	Mh	Gr	Ll
NMNH	Euprenolepis_wittei	Formicinae	0.9001	0.8604	1.2344	0.5322	0.2185	0.4472	0.1662		0.6539	0.2319	0.4226	0.8288	0.3867	0.4443	0.511	1.1997	1.1744	0.5934	om_grll_eg	Mh	Gr	Ll
NMNH	Euprenolepis_wittei	Formicinae	0.7324	0.7442	0.9993	0.4402	0.1979	0.3581	0.2861		0.5111	0.1491	0.3658	0.6338	0.3025	0.3406	0.4626	1.0005	0.9577	0.4814	om_grll_eg	Mh	Gr	Ll
a	Eurhopalothrix_omnivaga	Myrmicinae	0.7058	0.6361	0.7958	0.2658	0.0703	0.4245	0.3232		0.4362	0.1042	0.3344	0.5767	0.2804	0.3059	0.2764	0.5706	0.3999	0.4763	unk	Uk	Uk	Ll
b	Eurhopalothrix_omnivaga	Myrmicinae	0.6903	0.6256	0.7482	0.2367	0.063	0.4473	0.332		0.4264	0.0859	0.3437	0.5559	0.244	0.3247	0.2661	0.539	0.375	0.44	unk	Uk	Uk	Ll
	Formica_aserva	Formicinae	1.8593	1.8961	2.6136	1.0061	0.5681	1.0444	0.6778	167.313	1.2475	0.4844	0.7633	1.6621	0.9692	0.6916	0.7123	2.2274	1.7401	1.3225	om_grll_eg	Om	Gr	Eg
	Formica_aserva	Formicinae	2.0054	1.9045	2.6858	1.037	0.5718	1.1851	0.7847	170.321	1.2969	0.4664	0.8216	1.6465	1.0226	0.6194	0.747	2.1644	1.8364	1.4006	om_grll_eg	Om	Gr	Eg
	Formica_podzolica	Formicinae	1.3711	1.4898	2.1857	0.8556	0.4933	0.859	0.5034	169.775	0.953	0.343	0.6122	1.2873	0.7853	0.4973	0.749	1.8746	1.5491	1.0163	om_grll_eg	Om	Gr	Eg
	Formica_podzolica	Formicinae	1.4321	1.5378	2.2439	0.8603	0.4973	0.8576	0.6577	170.221	0.9573	0.3074	0.6373	1.266	0.789	0.4719	0.7524	1.9253	1.5369	1.0332	om_grll_eg	Om	Gr	Eg
NMNH	Gesomyrmex_spatulatus	Formicinae	0.6335	0.8903	1.1531	0.3197	0.4741	0.4092	0.3411		0.4781	0.1166	0.3648	0.697	0.3517	0.3583	0.4407	0.7852	0.4156	0.4309	pred_lg_ab	GP	Lg	Ab
NMNH	Gesomyrmex_spatulatus	Formicinae	0.7514	0.9066	1.2	0.3889	0.4986	0.4113	0.3671		0.5407	0.1236	0.4248	0.778	0.4013	0.3806	0.4777	0.8041	0.4472	0.492	pred_lg_ab	GP	Lg	Ab
MCZ-ENT00744939	Gigantiops_destructor	Formicinae	1.951	2.503	3.678	1.631	1.733	1.294	1.094	170.674	1.648	0.665	0.985	1.906	0.912	1.016	1.348	4.657	2.721	1.419	om_grll_eg	Om	Ll	Eg
MCZ-ENT00744940	Gigantiops_destructor	Formicinae	1.783	2.357	3.364	1.667	1.626	1.097	1.088	170.353	1.507	0.542	0.95	1.761	0.824	0.934	1.192	4.275	2.049	1.219	om_grll_eg	Om	Ll	Eg
a	Gnamptogenys_schmitti	Ectatomminae	2.3632	1.9545	2.502	0.9766	0.317	1.1959	2.0336	192.16	1.4162	0.5907	0.8514	1.5662	0.8091	0.7649	2.3158	2.1899	1.7168	1.3875	pred_gr_egll	SP	Gr	Eg
c	Gnamptogenys_schmitti	Ectatomminae	2.2335	1.8416	2.4256	0.961	0.3311	1.0997	2.4561	188.34	1.4076	0.5963	0.8093	1.5277	0.7902	0.7378	2.3889	2.2561	1.6973	1.3448	pred_gr_egll	SP	Gr	Eg
a	Gnamptogenys_striatula	Ectatomminae	0.8036	0.9815	1.352	0.4572	0.1958	0.5855	0.4797	184.59	0.6228	0.1946	0.4199	0.8703	0.5149	0.3432	0.4156	1.0518	0.8288	0.6272	om_grll_eg	Om	Ll	Eg
b	Gnamptogenys_striatula	Ectatomminae	0.7906	0.9383	1.366	0.4848	0.1785	0.5604	0.4163	183.96	0.625	0.1923	0.4175	0.8565	0.488	0.3589	0.4122	1.0365	0.8063	0.6528	om_grll_eg	Om	Ll	Eg
c	Gnamptogenys_striatula	Ectatomminae	0.8428	0.9772	1.3646	0.4636	0.1837	0.5932	0.4239	193.2	0.5983	0.1823	0.4245	0.8448	0.4231	0.4069	0.4326	1.0986	0.8888	0.6727	om_grll_eg	Om	Ll	Eg
NMNH	Gracilidris_pombero	Dolichoderinae	0.5887	0.7774	1.1168	0.4466	0.2086	0.3949	0.3132		0.4656	0.1456	0.3323	0.6944	0.3015	0.4063	0.3233	1.1187	0.779	0.467	unk	Uk	Gr	Eg
NMNH	Harpegnathos_saltator	Ponerinae	2.14	2.74	5.07	1.68	1.19	1.38	3.79	178.28	1.77	0.65	1.12	2.83	0.65	2.19	3.6	3.38	2.69	1.6326	pred_gr_egll	GP	Gr	Eg
NMNH	Harpegnathos_saltator	Ponerinae	2.14	2.9	5.1	1.81	1.25	1.2	3.93	175.43	1.79	0.67	1.08	2.77	0.56	2.21	3.25	3.37	2.72	1.6814	pred_gr_egll	GP	Gr	Eg
MCZ-ENT00744937	Heteroponera_inca	Heteroponerinae	1.068	1.075	1.543	0.606	0.199	0.78	0.508	181.404	0.738	0.41	0.322	0.898	0.494	0.394	0.594	0.973	0.751	0.82	unk	Uk	Ll	Ll
MCZ-ENT00744938	Heteroponera_inca	Heteroponerinae	1.155	1.152	1.549	0.541	0.218	0.697	0.551	174.967	0.809	0.382	0.42	0.93	0.454	0.45	0.543	1.059	0.765	0.874	unk	Uk	Ll	Ll
MCZ-ENT00744934	Heteroponera_monticola	Heteroponerinae	1.463	1.601	2.059	0.804	0.272	0.778	0.676	186.567	1.023	0.384	0.626	1.342	0.733	0.563	0.843	1.607	1.186	1.179	unk	Uk	Ll	Ll
MCZ-ENT00744935	Heteroponera_monticola	Heteroponerinae	1.414	1.495	2.066	0.765	0.236	0.72	0.695	198.495	1.051	0.534	0.501	1.332	0.715	0.59	0.887	1.532	1.164	1	unk	Uk	Ll	Ll
MCZ-ENT00744936	Heteroponera_monticola	Heteroponerinae	1.482	1.505	2.03	0.765	0.284	0.88	0.741	179.249	1.021	0.457	0.564	1.251	0.716	0.5	0.836	1.658	1.203	1.05	unk	Uk	Ll	Ll
CES009a	Hypoponera_sp1	Ponerinae	0.4918	0.5933	0.8071	0.2935	0.0251	0.2749	0.3874	171.782	0.3529	0.1794	0.169	0.5538	0.1333	0.4194	0.4505	0.4648	0.4126	0.3498	pred_leaf	GP	Ll	Ll
CES009b	Hypoponera_sp1	Ponerinae	0.5228	0.6344	0.8246	0.3143	0.0237	0.306	0.4386	171.875	0.3673	0.1861	0.1771	0.5558	0.1666	0.3876	0.4749	0.4722	0.4367	0.3931	pred_leaf	GP	Ll	Ll
BAL00971	Iridomyrmex_sp1	Dolichoderinae	1.6523	1.749	2.4914	0.8462	0.3315	0.8925	0.5672		1.0768	0.2607	0.8251	1.6589	0.8219	0.8399	0.8291	2.9128	1.5813	0.9928	om_grll_eg	Om	Gr	Eg
BAL00974	Iridomyrmex_sp1	Dolichoderinae	1.6599	1.7761	2.4768	0.8888	0.3337	0.8854	0.5269		1.1541	0.3343	0.8356	1.6789	0.8196	0.8502	0.8244	2.9644	1.5817	1.0012	om_grll_eg	Om	Gr	Eg
BAL00972	Iridomyrmex_sp1	Dolichoderinae	1.6489	1.7589	2.344	0.9008	0.3397	0.8446	0.6092		1.0945	0.2719	0.817	1.5851	0.7521	0.8176	0.7426	2.884	1.6424	1.0143	om_grll_eg	Om	Gr	Eg
a	Labidus_praedator	Dorylinae	1.1634	1.2494	1.7788	0.5428	0.0521	0.6718	0.6227		0.9273	0.3674	0.5572	1.1805	0.5721	0.5955	0.784	1.8883	1.0182	0.756	pred_cr	GP	Sb	CR
b	Labidus_praedator	Dorylinae	1.2841	1.3745	1.823	0.6997	0.0567	0.7476	0.532		0.9366	0.2505	0.688	1.2988	0.6058	0.6833	0.8772	2.0713	1.1278	0.783	pred_cr	GP	Sb	CR
c	Labidus_praedator	Dorylinae	1.3271	1.4044	1.9433	0.6877	0.0648	0.7413	0.6687		1.0157	0.3275	0.6791	1.2788	0.6516	0.6241	0.7191	2.0715	1.1799	0.7885	pred_cr	GP	Sb	CR
ANTWEB1025069	Lepisiota_capensis	Formicinae	0.5915	0.665	0.9147	0.3816	0.1989	0.3235	0.2847	177.558	0.4181	0.1352	0.2815	0.557	0.2542	0.2991	0.3697	0.7965	0.8314	0.4143	om_grll_eg	Om	Gr	Eg
a	Leptanilla_swani	Leptanillinae	0.2004	0.2934	0.3619	0.0774	0	0.1106	0.0746								0.1024	0.1545	0.1283	0.1374	pred_sub	SP	Sb	CR
b	Leptanilla_swani	Leptanillinae	0.1965	0.274	0.3327	0.0947	0	0.1132	0.0634								0.0907	0.1394	0.1062	0.1406	pred_sub	SP	Sb	CR
NMNH	Leptanilloides_erinys	Dorylinae	0.2868	0.366	0.4569	0.1043	0	0.1972	0.1039								0.1461	0.1877	0.1591	0.1902	pred_sub	GP	Sb	CR
NMNH	Leptanilloides_erinys	Dorylinae	0.2808	0.3854	0.442	0.127	0	0.1793	0.1215								0.1383	0.2115	0.1684	0.1908	pred_sub	GP	Sb	CR
a	Leptogenys_diminuta	Ponerinae	1.3944	1.8567	2.8026	1.0955	0.2873	0.8167	0.7255	181.67	1.0351	0.3557	0.6715	1.5157	0.418	1.0737	0.8576	2.3215	1.9821	1	pred_ll_eg	SP	Ll	Eg
b	Leptogenys_diminuta	Ponerinae	1.4269	1.8501	2.8573	0.9277	0.2606	0.8052	0.6943	181.06	1.0494	0.2704	0.7699	1.556	0.5093	1.0302	0.9952	2.3222	2.0575	1.0946	pred_ll_eg	SP	Ll	Eg
c	Leptogenys_diminuta	Ponerinae	1.388	1.74	2.8173	1.0568	0.2411	0.808	0.7236	186.02	1.0183	0.2963	0.7084	1.5012	0.6062	0.8881	0.9122	2.2648	1.9661	1.0515	pred_ll_eg	SP	Ll	Eg
a	Leptogenys_kittlei	Ponerinae	1.3136	1.7615	2.5455	0.9654	0.271	0.8365	0.7106	187.42	0.9448	0.2243	0.7259	1.4249	0.531	0.8708	0.7796	2.1509	1.6532	0.9826	pred_ll_eg	SP	Ll	Eg
b	Leptogenys_kittlei	Ponerinae	1.4439	1.8762	2.6637	1.0311	0.313	0.9018	0.741	182.49	1.0365	0.2996	0.723	1.4793	0.5264	0.9529	0.8995	2.2069	1.887	1.0112	pred_ll_eg	SP	Ll	Eg
ANTWEB1025027	Leptogenys_maxillosa	Ponerinae	1.3433	1.3708	2.1661	0.8483	0.2932	0.7335	0.8544	182.713	0.9464	0.4607	0.507	0.9488	0.29	0.6592	1.0759	1.4667	1.3441	0.9239	pred_ll_eg	SP	Ll	Eg
BAL01684	Leptomyrmex_cnemidatus_cf	Dolichoderinae	1.7971	2.4318	4.6577	1.6977	0.3907	1.1642	0.9062	148.425	1.3393	0.2414	1.0928	2.1655	1.1046	0.9804	0.7428	5.9842	3.9523	1.4339	om_grll_eg	Om	Gr	Eg
BAL01688	Leptomyrmex_cnemidatus_cf	Dolichoderinae	1.8922	2.5062	4.8099	1.8339	0.4456	1.1742	1.0864	149.428	1.4278	0.3381	1.1048	2.2661	1.2335	1.0046	0.8738	6.3072	4.2028	1.5806	om_grll_eg	Om	Gr	Eg
BAL01531	Leptomyrmex_cnemidatus_cf	Dolichoderinae	1.2931	2.3005	4.1474	1.8216	0.4733	0.8221	0.9084	149.77	1.0944	0.2991	0.8023	2.0079	1.058	0.896	0.7232	5.8399	4.185	1.1416	om_grll_eg	Om	Gr	Eg
NMNH	Liometopum_microcephalum	Dolichoderinae	1.4135	1.2553	1.8294	0.5744	0.2922	0.7586	0.4279		0.9444	0.2238	0.7292	1.197	0.4879	0.714	0.6955	1.3125	1.0701	0.8992	om_cn_ab	Om	Cn	Ab
NMNH	Liometopum_microcephalum	Dolichoderinae	1.208	1.0625	1.5644	0.4367	0.2636	0.5441	0.3245		0.7878	0.2076	0.5871	1.0024	0.4128	0.5965	0.5852	1.1674	0.9545	0.756	om_cn_ab	Om	Cn	Ab
NMNH	Liometopum_microcephalum	Dolichoderinae	0.8807	0.8197	1.0881	0.3386	0.2086	0.5518	0.284		0.606	0.1769	0.4314	0.8014	0.33	0.4713	0.4528	0.8713	0.7287	0.5553	om_cn_ab	Om	Cn	Ab
NMNH	Lioponera_dumbletoni	Dorylinae	1.17	1.33	1.83	0.58	0.39	0.9	0.54	195.08	0.87	0.29	0.58	1.27	0.65	0.61	0.52	1.47	0.93	0.992	pred_cr	GP	Ll	CR
NMNH	Lioponera_dumbletoni	Dorylinae	1.1	1.22	1.53	0.53	0.33	0.77	0.42	199.67	0.81	0.22	0.59	1.16	0.57	0.62	0.47	1.32	0.93	0.9994	pred_cr	GP	Ll	CR
ANTWEB1025146	Lioponera_longitarsus	Dorylinae	0.5136	0.5872	0.7879	0.2161	0.2127	0.3807	0.3446	173.431	0.3939	0.1241	0.2723	0.5698	0.2355	0.329	0.3233	0.3762	0.2974	0.3645	unk	GP	Uk	CR
NMNH	Lordomyrma_rugosa	Myrmicinae	0.68	0.8	1.05	0.41	0.16	0.46	0.38	193.2	0.44	0.22	0.22	0.69	0.23	0.46	0.37	0.64	0.5	0.55	unk	Uk	Gr	Ll
NMNH	Lordomyrma_rugosa	Myrmicinae	0.72	0.78	1.01	0.36	0.15	0.45	0.34	196.08	0.42	0.2	0.22	0.68	0.24	0.44	0.4	0.51	0.43	0.556	unk	Uk	Gr	Ll
ANTWEB1025264	Megaponera_analis	Ponerinae	2.5151	2.8968	4.6161	1.7849	0.6778	1.7266	1.6596	175.863	1.7164	0.6435	1.0888	2.427	1.045	1.3953	1.2099	3.1302	2.542	1.8817	pred_gr_egll	SP	Gr	Eg
CES100	Megaponera_analis	Ponerinae	2.5088	2.8891	4.7025	1.7176	0.738	1.4502	1.7782	171.805	1.7411	0.5854	1.1622	2.4368	1.0461	1.3993	1.5516	3.4088	2.6398	1.8697	pred_gr_egll	SP	Gr	Eg
ANTWEB1025185	Megaponera_analis	Ponerinae	1.6772	1.9917	3.3203	1.1781	0.4658	1.1544	1.3148	176.47	1.2814	0.4966	0.7868	1.5682	0.7462	0.8286	1.1436	1.6016	1.2155	1.3449	pred_gr_egll	SP	Gr	Eg
CES014	Melissotarsus_emeryi	Myrmicinae	0.7629	0.7187	0.7606	0.182	0.1212	0.4076	0.2165	180.439	0.585	0.3046	0.272	0.6892	0.1485	0.5396	0.3533	0.3715	0.2975	0.4691	om_lg_ab	Tr	Lg	Ab
CES014	Melissotarsus_emeryi	Myrmicinae	0.7721	0.7483	0.7318	0.1848	0.1572	0.4292	0.145	180.562	0.5957	0.2911	0.3018	0.7562	0.2083	0.5457	0.3367	0.3689	0.3278	0.4614	om_lg_ab	Tr	Lg	Ab
BAL00980	Meranoplus_sp1	Myrmicinae	2.2776	1.9498	1.9707	0.536	0.2928	1.3189	0.4465	186.625	1.4084	0.592	0.7991	1.7113	0.766	0.9283	0.6047	1.5362	0.7584	1.4283	om_grll_eg	Om	Gr	Ll
ANTWEB1025141	Messor_galla	Myrmicinae	1.6933	1.7655	2.2972	0.8078	0.3429	0.9997	0.7999	171.732	1.1517	0.5436	0.6189	1.4041	0.6775	0.7141	0.7908	2.0527	1.4916	1.0572	om_grll_eg	Gn	Gr	Eg
ANTWEB1025255	Monomorium_balathir	Myrmicinae	0.3526	0.4532	0.4766	0.1483	0.1019	0.2127	0.2345	170.271	0.2432	0.1348	0.1074	0.3924	0.1406	0.2525	0.2627	0.3168	0.3175	0.23	unk	Om	Uk	Uk
ANTWEB1026040	Monomorium_balathir	Myrmicinae	0.3799	0.474	0.5011	0.1528	0.0957	0.2253	0.1865	187.919	0.2415	0.1174	0.1247	0.4106	0.148	0.2606	0.2829	0.3113	0.3336	0.2317	unk	Om	Uk	Uk
ANTWEB1025061	Monomorium_bicolor	Myrmicinae	0.5975	0.7247	0.9268	0.3435	0.1353	0.3431	0.279	193.871	0.3829	0.1592	0.2213	0.6176	0.2672	0.3521	0.4125	0.7275	0.6358	0.3777	om_grll_eg	Om	Gr	Eg
NMNH	Myrcidris_epicharis	Pseudomyrmicinae	0.542	0.6797	0.9111	0.2365	0.2319	0.3567	0.1471		0.4742	0.145	0.3384	0.6214	0.3299	0.3128	0.2317	0.3895	0.2314	0.3637	om_lg_ab	Py	Lg	Ab
NMNH	Myrcidris_epicharis	Pseudomyrmicinae	0.5419	0.7075	0.8966	0.2527	0.2435	0.374	0.1481		0.4664	0.1434	0.3348	0.6455	0.3268	0.3268	0.2234	0.3782	0.2275	0.3817	om_lg_ab	Py	Lg	Ab
BAL01678	Myrmecia_aberrans_cf	Myrmeciinae	2.4324	2.4994	4.8246	1.6426	1.1223	1.3083	1.9307	160.281	1.6112	0.5508	1.0652	2.2527	0.5848	1.6869	1.5793	4.3562	2.7613	1.6728	pred_gr_egll	GP	Gr	Eg
BAL01679	Myrmecia_aberrans_cf	Myrmeciinae	2.3077	2.2482	4.3283	1.6752	1.0213	1.1686	1.9106	164.753	1.4884	0.4949	0.9887	1.9988	0.5672	1.4256	1.6537	3.9567	2.522	1.5214	pred_gr_egll	GP	Gr	Eg
BAL01680	Myrmecia_aberrans_cf	Myrmeciinae	2.2615	2.2254	4.1725	1.521	1.0312	1.1576	1.8769	160.708	1.5118	0.5467	0.9672	1.9892	0.5434	1.4527	1.6228	4.0519	2.4874	1.5083	pred_gr_egll	GP	Gr	Eg
a	Myrmecocystus_mexicanus	Formicinae	1.2197	1.624	2.4692	0.9372	0.5233	0.7984	0.6441		0.9127	0.3126	0.5995	1.4058	0.9356	0.4745	0.8284	2.8803	2.0512	0.9244	om_grll_eg	Om	Gr	Eg
b	Myrmecocystus_mexicanus	Formicinae	1.4219	1.7702	2.6268	1.1065	0.5338	0.9033	0.8341		1.0328	0.4018	0.6261	1.5095	0.9701	0.5433	0.9944	3.0836	2.2286	1.0666	om_grll_eg	Om	Gr	Eg
d	Myrmecocystus_mexicanus	Formicinae	1.1419	1.4949	2.2191	0.9205	0.4632	0.7886	0.6887		0.824	0.2617	0.5562	1.2509	0.8311	0.4278	0.8775	2.4771	1.997	0.8486	om_grll_eg	Om	Gr	Eg
NMNH	Myrmelachista_ambigua	Formicinae	0.6004	0.6295	0.6971	0.219	0.0997	0.356	0.1558		0.3953	0.1531	0.2422	0.5685	0.2475	0.3276	0.3102	0.3943	0.3616	0.3818	om_lg_ab	Py	Lg	Ab
NMNH	Myrmelachista_ambigua	Formicinae	0.557	0.5915	0.665	0.1601	0.1153	0.2755	0.0846		0.3786	0.1828	0.1995	0.5406	0.2114	0.3275	0.2453	0.379	0.3173	0.3556	om_lg_ab	Py	Lg	Ab
NMNH	Myrmelachista_ambigua	Formicinae	0.5193	0.5403	0.6444	0.1861	0.0918	0.284	0.0841		0.363	0.1749	0.1891	0.5163	0.2439	0.2752	0.2113	0.366	0.3048	0.3284	om_lg_ab	Py	Lg	Ab
ANTWEB1025067	Myrmicaria_natalensis_cf	Myrmicinae	2.1465	1.9701	2.4838	1.0821	0.4187	1.3747	0.6652	176.365	1.3061	0.5404	0.7699	1.6188	0.9038	0.7336	0.9661	3.1836	2.1903	1.507	om_grll_eg	Om	Gr	Eg
ANTWEB1025068	Myrmicaria_natalensis_cf	Myrmicinae	1.8581	1.7789	2.0912	0.8272	0.3975	1.1509	0.7623	181.615	1.0812	0.3522	0.725	1.4315	0.8708	0.5745	0.9437	2.6777	1.8467	1.2461	om_grll_eg	Om	Gr	Eg
AMNH_IZC 00332752	Myrmoteras_binghamii	Formicinae	1.1128	1.1169	1.5761	0.5929	0.6275	0.4672	1.3048	172.109	0.7907	0.28	0.4504	1.166	0.4179	0.7458	1.2582	1.527	1.2787	0.4865	pred_leaf	GP	Ll	Ll
BAL01143	Myrmoteras_sp1	Formicinae	1.0104	0.8483	1.1355	0.452	0.4757	0.5743	1.2807	173.285	0.557	0.219	0.3327	0.82	0.3545	0.4744	1.3942	0.9045	0.9098	0.5441	pred_leaf	GP	Ll	Ll
MCZ-ENT00744964	Myrmoteras_toro	Formicinae	1.048	1.051	1.455	0.337	0.62	0.504	1.618	164.28	0.707	0.243	0.474	0.984	0.515	0.472	1.656	1.1	1.144	0.626	pred_leaf	GP	Ll	Ll
MCZ-ENT00744945	Mystrium_voeltzkowi	Amblyoponinae	2.745	2.094	2.936	0.771	0.168	1.138	3.292	171.003	1.652	0.67	0.988	1.701	1.067	0.633	3.131	2.15	1.797	1.326	pred_leaf	SP	Ll	Ll
MCZ-ENT00744946	Mystrium_voeltzkowi	Amblyoponinae	2.007	1.518	2.334	0.734	0.092	0.976	1.567	174.986	1.208	0.472	0.701	1.12	0.742	0.32	1.849	1.797	1.27	1.041	pred_leaf	SP	Ll	Ll
MCZ-ENT00744947	Mystrium_voeltzkowi	Amblyoponinae	2.595	1.937	2.598	0.81	0.109	1.196	2.177	166.584	1.466	0.603	0.843	1.587	1.056	0.529	2.728	1.97	1.619	1.147	pred_leaf	SP	Ll	Ll
BAL00623	Neivamyrmex_sp1	Dorylinae	0.8504	1.0206	1.5303	0.5387	0.0644	0.5072	0.486	175.063	0.701	0.3195	0.3783	0.9826	0.5861	0.3927	0.5539	1.482	0.8913	0.5824	pred_cr	GP	Sb	CR
BAL00626	Neivamyrmex_sp1	Dorylinae	0.7996	0.9729	1.507	0.5734	0.0523	0.5219	0.4755	171.716	0.6496	0.239	0.4127	0.9042	0.498	0.403	0.5447	1.3856	0.7929	0.554	pred_cr	GP	Sb	CR
BAL00605	Neivamyrmex_sp1	Dorylinae	0.9069	1.0741	1.6756	0.5639	0.0662	0.5526	0.539	172.198	0.7072	0.19	0.5169	0.9842	0.5396	0.4453	0.5417	1.5693	0.883	0.6373	pred_cr	GP	Sb	CR
a	Nomamyrmex_esenbeckii	Dorylinae	1.7278	1.7879	2.7188	0.7349	0.0524	1.0734	0.8847		1.2605	0.3178	0.9188	1.5685	0.7961	0.7478	0.8509	2.3239	1.2237	1.2043	pred_cr	GP	Sb	CR
b	Nomamyrmex_esenbeckii	Dorylinae	1.7494	1.7838	2.7535	0.8745	0.0617	1.0906	0.8666		1.2545	0.2621	0.9995	1.5482	0.7714	0.7807	0.8324	2.3118	1.1105	1.2362	pred_cr	GP	Sb	CR
c	Nomamyrmex_esenbeckii	Dorylinae	1.9305	1.9515	3.0206	0.9541	0.0829	1.2723	0.9996		1.4039	0.312	1.0808	1.7817	0.9279	0.8552	0.9332	2.4815	1.3699	1.3459	pred_cr	GP	Sb	CR
MCZ-ENT00744864a	Nothomyrmecia_macrops	Myrmeciinae	1.597	1.663	4.437	2.051	0.629	1.983	1.422	144.885	1.197	0.559	0.652	1.524	0.788	0.707	1.249	2.081	1.566	1.232	om_grll_eg	Om	Gr	Ab
MCZ-ENT00744864b	Nothomyrmecia_macrops	Myrmeciinae	1.373	1.405	2.811	0.995	0.569	0.858	1.269	149.674	1.074	0.415	0.65	1.305	0.703	0.588	1.054	1.831	1.355	0.98	om_grll_eg	Om	Gr	Ab
NMNH	Novomessor_cockerelli	Myrmicinae	1.6319	2.1909	3.2412	1.2142	0.47	0.9712	0.8684		1.258	0.5624	0.7104	1.8237	0.7928	1.0766	1.0445	3.4242	2.28	1.1498	om_grll_eg	Om	Gr	Eg
NMNH	Novomessor_cockerelli	Myrmicinae	1.6657	2.2134	3.287	1.2449	0.4406	1.0085	1.045		1.3139	0.5638	0.7596	1.8625	0.7809	1.1015	1.1051	3.7046	2.2966	1.1653	om_grll_eg	Om	Gr	Eg
NMNH	Novomessor_cockerelli	Myrmicinae	1.6245	2.1161	3.1016	1.1902	0.43	0.9313	0.9614		1.2608	0.4767	0.7851	1.7392	0.7865	0.9749	1.0216	3.4753	2.1915	1.1195	om_grll_eg	Om	Gr	Eg
NMNH	Ochetellus_glaber	Dolichoderinae	0.5381	0.5851	0.6396	0.2139	0.1241	0.3077	0.1754		0.3308	0.0859	0.2516	0.5355	0.1927	0.3469	0.2473		0.4379	0.3538	om_grll_eg	Om	Gr	Eg
NMNH	Ochetellus_glaber	Dolichoderinae	0.5251	0.5777	0.6561	0.2223	0.1453	0.2873	0.2132		0.3801	0.0981	0.2878	0.5136	0.2182	0.3038	0.2643	0.4984	0.4427	0.3472	om_grll_eg	Om	Gr	Eg
NMNH	Octostruma_schusteri	Myrmicinae	0.85	0.71	0.94	0.28	0.05	0.48	0.3	174.45	0.48	0.11	0.36	0.67	0.31	0.36	0.27	0.62	0.4	0.4914	pred_leaf	GP	Ll	Ll
NMNH	Octostruma_triquetrilabrum	Myrmicinae	0.75	0.67	0.8	0.28	0.05	0.4	0.26	165.6	0.42	0.12	0.3	0.59	0.29	0.3	0.22	0.54	0.38	0.4726	pred_leaf	GP	Ll	Ll
NMNH	Ocymyrmex_picardi	Myrmicinae	2.4063	2.4012	3.3892	1.2404	0.4267	1.1197	0.7182		1.4093	0.4738	0.946	1.9851	0.9788	1.0218	1.3629	4.2233	2.2525	1.5991	om_grll_eg	Om	Gr	Eg
NMNH	Ocymyrmex_picardi	Myrmicinae	2.3493	2.2689	3.3065	1.0781	0.4109	1.1621	0.6958		1.4195	0.4906	0.9435	1.9209	1.0597	0.8885	1.2763	4.1568	2.1853	1.482	om_grll_eg	Om	Gr	Eg
BAL00637	Odontomachus_bauri	Ponerinae	1.8858	2.3924	2.8041	1.1948	0.4026	0.8942	1.1019	202.819	1.3375	0.5585	0.7722	2.3782	0.6549	1.7405	1.15	2.5625	2.3487	1.0435	pred_gr_egll	GP	Gr	Ll
BAL00638	Odontomachus_bauri	Ponerinae	1.9131	2.4758	2.944	1.2157	0.4236	0.8143	1.2018	196.026	1.3617	0.5205	0.8446	2.4535	0.7931	1.6512	1.0758	2.648	2.4671	1.0676	pred_gr_egll	GP	Gr	Ll
BAL00633	Odontomachus_bauri	Ponerinae	1.906	2.4304	2.8776	1.2024	0.435	0.8518	1.2049	201.643	1.3883	0.5986	0.7803	2.4423	0.627	1.8244	1.1583	2.6626	2.4605	1.0576	pred_gr_egll	GP	Gr	Ll
	Odontomachus_clarus	Ponerinae	2.0593	2.3549	2.8056	1.1038	0.3051	0.9781	1.3922	193.52	1.298	0.3794	0.9129	2.2603	0.6017	1.6566	1.225	2.3856	2.1904	1.1549	pred_gr_egll	GP	Gr	Eg
	Odontomachus_clarus	Ponerinae	2.0329	2.441	2.7522	1.0562	0.306	0.9252	1.5782	201.42	1.4255	0.461	0.9188	2.2715	0.4902	1.7617	1.1432	2.5844	2.463	1.1265	pred_gr_egll	GP	Gr	Eg
	Odontomachus_haematodus	Ponerinae	2.0073	2.3552	2.9705	1.1896	0.3713	0.8555	1.4976	190.24	1.4155	0.4553	0.9394	2.4277	0.6119	1.8133	1.1764	2.4394	2.3048	1.1117	pred_gr_egll	GP	Gr	Eg
	Odontomachus_insularis	Ponerinae	1.7464	2.0466	2.4763	0.7449	0.2999	0.8353	1.2447	198.36	1.2323	0.3339	0.8756	1.9561	0.4326	1.4858	0.9875	2.151	1.8253	1.06	pred_gr_egll	GP	Gr	Eg
	Odontomachus_insularis	Ponerinae	1.7136	1.9692	2.4827	0.8887	0.2894	0.7614	1.1622	199.48	1.2239	0.4697	0.7046	2.0008	0.523	1.4735	1.0489	2.1432	1.9755	1.0773	pred_gr_egll	GP	Gr	Eg
	Odontomachus_insularis	Ponerinae	1.6942	1.9348	2.3819	0.8434	0.2395	0.8666	1.1529	201.89	1.1136	0.3474	0.752	1.894	0.4702	1.4173	0.9968	1.9298	1.7058	1.0341	pred_gr_egll	GP	Gr	Eg
BAL01649	Odontomachus_malignus	Ponerinae	2.0886	2.8031	3.3895	1.5641	0.3448	0.9969	1.3358	192.895	1.467	0.4798	0.9912	2.7786	0.8422	1.9565	1.3163	2.8306	3.3272	1.2028	pred_gr_egll	GP	Gr	Eg
BAL01648	Odontomachus_malignus	Ponerinae	2.0603	2.8192	3.581	1.4906	0.4028	0.9212	1.5356	198.934	1.4479	0.3551	1.0928	2.7056	0.7996	1.9163	1.6742	3.2905	2.8698	1.2032	pred_gr_egll	GP	Gr	Eg
BAL01645	Odontomachus_malignus	Ponerinae	2.1283	2.87	3.6623	1.5135	0.3784	0.958	1.596	194.299	1.4974	0.3746	1.1266	2.9015	0.809	2.0862	1.6543	3.3171	2.9118		pred_gr_egll	GP	Gr	Eg
CES002	Odontomachus_troglodytes	Ponerinae	2.2162	2.6511	3.0447	1.2796	0.4939	1.1529	1.3326	195.548	1.4936	0.4213	1.0713	2.7601	0.7854	1.9787	1.4193	2.7708	2.5704	1.2394	pred_ll_eg	GP	Ll	Eg
CES004	Odontomachus_troglodytes	Ponerinae	2.0576	2.42	2.9328	1.1696	0.3685	0.9125	1.4259	204.513	1.365	0.3561	0.9937	2.3945	0.7312	1.6714	1.2245	2.602	2.2115	1.1432	pred_ll_eg	GP	Ll	Eg
ANTWEB1025275	Odontomachus_troglodytes	Ponerinae	2.0338	2.4855	2.9616	1.2149	0.386	0.9837	1.2412	203.824	1.412	0.4026	0.9901	2.4843	0.7445	1.7399	1.0691	2.3578	2.5179	1.1147	pred_ll_eg	GP	Ll	Eg
BAL01178	Odontomachus_turneri	Ponerinae	2.4816	2.9096	3.4154	1.4532	0.5931	1.0995	1.4247	193.632	1.5686	0.2344	1.3272	3.0227	0.9203	2.1059	1.3352	3.0738	2.4416	1.3771	pred_gr_egll	GP	Gr	Eg
BAL01182	Odontomachus_turneri	Ponerinae	1.718	2.2975	2.8564	1.2066	0.3718	0.7797	1.1083	193.761	1.2691	0.5488	0.7143	2.2459	0.6618	1.5811	1.2479	2.5125	2.0183	1.071	pred_gr_egll	GP	Gr	Eg
BAL01179	Odontomachus_turneri	Ponerinae	1.7427	2.2285	2.9113	1.1139	0.3979	0.816	0.9596	193.179	1.3008	0.6389	0.6642	2.2173	0.7008	1.5188	1.1429	2.4317	1.9977	1.0641	pred_gr_egll	GP	Gr	Eg
ANTWEB1025071	Oecophylla_longinoda	Formicinae	1.6647	1.703	2.5819	0.6806	0.5677	0.936	0.9202	168.242	1.288	0.3869	0.8954	1.4194	0.6378	0.8032	0.938	3.1449	2.5875	0.9319	om_cn_ab	Om	Cn	Ab
BAL01065	Oecophylla_smaragdina	Formicinae	1.6372	1.7788	2.7624	0.6353	0.5217	0.8578	0.8959	170.583	1.2901	0.357	0.9251	1.4863	0.6701	0.8328	0.836	3.108	2.4114	0.9423	om_cn_ab	Om	Cn	Ab
BAL01803	Oecophylla_smaragdina	Formicinae	1.4752	1.6355	2.4959	0.7488	0.4697	0.8422	0.8965	176.846	1.1953	0.3276	0.8651	1.3328	0.5259	0.8104	0.9464	2.9137	2.4879	0.8069	om_cn_ab	Om	Cn	Ab
BAL01805	Oecophylla_smaragdina	Formicinae	1.5055	1.6494	2.5266	0.7417	0.482	0.8798	0.9626	172.857	1.2301	0.3956	0.8407	1.3784	0.6176	0.7507	0.9658	2.8866	2.4673	0.8188	om_cn_ab	Om	Cn	Ab
BAL01391	Onychomyrmex_hedleyi	Amblyoponinae	0.7694	0.9403	1.3131	0.4322	0.0635	0.4565	0.4549		0.5681	0.2676	0.2929	0.7684	0.4309	0.3439	0.7703	0.9083	0.6885	0.4973	pred_cr	GP	Sb	CR
BAL01390	Onychomyrmex_hedleyi	Amblyoponinae	0.7663	0.9343	1.2896	0.3585	0.0536	0.4146	0.5202		0.5779	0.244	0.3316	0.7937	0.4888	0.3043	0.7696	0.9297	0.6674	0.4874	pred_cr	GP	Sb	CR
BAL01389	Onychomyrmex_hedleyi	Amblyoponinae	0.7876	0.9566	1.2776	0.4077	0.0552	0.4868	0.5479		0.5638	0.2712	0.2972	0.8141	0.5106	0.3036	0.6847	0.9438	0.6996	0.5271	pred_cr	GP	Sb	CR
MCZ-ENT00744948	Ophthalmopone_berthoudi	Ponerinae	1.65	2.535	4.107	1.624	0.812	1.342	1.876	160.447	1.221	0.557	0.657	2.052	1.341	0.733	1.504	3.291	2.156	1.574	pred_gr_egll	SP	Gr	Eg
MCZ-ENT00744949	Ophthalmopone_berthoudi	Ponerinae	1.75	2.689	4.287	1.701	0.916	1.339	1.942	161.284	1.347	0.66	0.676	2.11	1.412	0.709	1.657	3.305	2.167	1.672	pred_gr_egll	SP	Gr	Eg
MCZ-ENT00744950	Ophthalmopone_berthoudi	Ponerinae	1.622	2.552	4.285	1.69	0.847	1.38	1.921	164.811	1.267	0.582	0.65	2.068	1.358	0.723	1.611	3.171	2.145	1.531	pred_gr_egll	SP	Gr	Eg
BAL01496	Opisthopsis_picta	Formicinae	1.1034	1.4295	1.8251	0.8296	0.6015	0.69	0.4294	166.525	0.8121	0.2592	0.5201	1.25	1.0285	0.2242	0.7664	1.5683	1.1839	0.8823	unk	Uk	Uk	Uk
NMNH	Orectognathus_sarasini	Myrmicinae	0.9	0.95	1.14	0.35	0.18	0.46	0.71	170.11	0.59	0.31	0.28	1	0.42	0.58	0.75	0.91	0.75	0.473	pred_leaf	SP	Ll	Ll
NMNH	Orectognathus_sarasini	Myrmicinae	0.97	0.98	1.19	0.38	0.2	0.47	0.75	168.41	0.65	0.35	0.3	1.04	0.49	0.55	0.82	0.92	0.77	0.4788	pred_leaf	SP	Ll	Ll
ANTWEB1025297	Paltothyreus_tarsatus	Ponerinae	3.7655	3.8833	6.6657	2.2472	0.6361	2.5456	2.5509	163.605	2.3588	0.8855	1.4775	3.0644	1.0931	1.981	1.7486	4.1264	3.2095	2.8497	pred_gr_egll	GP	Gr	Eg
MCZ-ENT00744958	Paraponera_clavata	Paraponerinae	4.895	4.974	6.124	2.341	0.939	2.372	3.192	172.523	3.349	0.91	2.419	3.99	1.991	1.954	3.105	5.982	4.522	2.777	om_grll_eg	Om	Gr	Ab
MCZ-ENT00744959	Paraponera_clavata	Paraponerinae	4.729	4.792	6.264	2.177	0.987	2.585	3.306	170.166	3.242	0.915	2.319	4.017	1.918	2.069	3.12	5.979	4.445	2.781	om_grll_eg	Om	Gr	Ab
ANTWEB1025083	Pheidole_(flavens)sp1	Myrmicinae	0.455	0.4978	0.5054	0.2048	0.0946	0.2319	0.3473	175.965	0.3185	0.1684	0.1517	0.4343	0.1542	0.2819	0.3616	0.4363	0.4144	0.2901	om_grll_eg	Om	Gr	Eg
ANTWEB1025082	Pheidole_(flavens)sp1	Myrmicinae	0.4592	0.5117	0.5217	0.195	0.0907	0.2716	0.3428	171.564	0.3321	0.1992	0.1307	0.4395	0.1676	0.2712	0.3617	0.4314	0.4293	0.304	om_grll_eg	Om	Gr	Eg
ANTWEB1025257	Pheidole_excellens_cf	Myrmicinae	0.7256	0.755	0.955	0.3852	0.1675	0.4372	0.3166	191.121	0.5192	0.297	0.2279	0.6811	0.2816	0.4038	0.5703	0.9801	0.8222	0.4857	unk	Om	Uk	Uk
ANTWEB1025040	Pheidole_sp2	Myrmicinae	0.8827	1.0505	1.3648	0.5348	0.1893	0.4869	0.5429	177.988	0.673	0.2617	0.4066	0.9013	0.3498	0.5486	0.6849	1.5051	1.2473	0.575	om_grll_eg	Om	Gr	Eg
CES033	Platythyrea_cribrinodis	Ponerinae	2.8355	3.0981	5.4294	1.9607	0.6113	2.0382	1.2368	180.804	2.0494	0.9499	1.0948	2.5673	1.297	1.2724	1.0639	3.6292	2.6534	2.3371	pred_gr_egll	GP	Gr	Eg
	Platythyrea_punctata	Ponerinae	1.1425	1.2942	2.2394	0.6643	0.2658	0.7421	0.4914	196.13	0.8125	0.3399	0.4703	1.088	0.4701	0.614	0.5672	1.1452	0.8857	0.9436	pred_ll_eg	GP	Ll	Eg
	Platythyrea_punctata	Ponerinae	1.1598	1.3463	2.2228	0.7297	0.3088	0.7984	0.573	181.32	0.8213	0.3392	0.4581	1.1256	0.4899	0.6295	0.6106	1.3617	0.7633	0.9377	pred_ll_eg	GP	Ll	Eg
MCZ-ENT00744942	Plectroctena_mandibularis	Ponerinae	2.659	2.753	3.66	1.157	0.272	1.475	1.835	176.962	1.826	0.815	0.995	2.334	0.499	1.825	2.102	2.5	1.993	1.679	pred_gr_egll	SP	Gr	Eg
MCZ-ENT00744943	Plectroctena_mandibularis	Ponerinae	3.08	3.165	4.075	1.395	0.337	1.772	2.177	186.258	2.201	0.939	1.213	2.774	0.586	2.233	2.668	2.826	2.174	1.906	pred_gr_egll	SP	Gr	Eg
MCZ-ENT00744944	Plectroctena_mandibularis	Ponerinae	2.615	2.68	3.502	1.2	0.325	1.536	1.852	189.597	1.912	0.894	1.021	2.412	0.533	1.849	2.22	2.515	1.974	1.648	pred_gr_egll	SP	Gr	Eg
MCZ-ENT00519647	Pogonomyrmex_barbatus	Myrmicinae	2.106	1.967	2.328	0.838	0.39	1.13	0.798	192.372	1.419	0.656	0.752	1.54	0.71	0.828	1.05	2.227	1.273	1.381	om_grll_eg	Gn	Gr	Eg
MCZ-ENT00519649	Pogonomyrmex_barbatus	Myrmicinae	2.207	2.048	2.338	0.893	0.381	1.12	0.673	196.638	1.447	0.568	0.873	1.652	0.846	0.784	1.043	2.209	1.387	1.361	om_grll_eg	Gn	Gr	Eg
MCZ-ENT00519650	Pogonomyrmex_barbatus	Myrmicinae	2.28	2.111	2.436	0.913	0.427	1.204	0.884	192.87	1.489	0.607	0.845	1.757	0.911	0.85	1.023	2.261	1.414	1.453	om_grll_eg	Gn	Gr	Eg
ANTWEB1025051	Polyrhachis_decemdentata	Formicinae	1.5581	1.5225	2.0288	0.6497	0.3947	0.8003	0.3547	182.329	1.1644	0.3513	0.8077	1.4011	0.8447	0.5382	0.5307	1.6066	1.6183	1.252	om_cn_ab	Om	Cn	Ab
ANTWEB1026016	Polyrhachis_militaris	Formicinae	2.4177	3.0457	4.2141	2.0032	0.6046	1.9922	0.5734	178.682	1.9662	0.546	1.3812	2.6651	1.8008	0.7897	0.887	4.0348	3.7246	2.3329	om_cn_ab	Om	Cn	Eg
ANTWEB1025244	Polyrhachis_viscosa	Formicinae	1.3954	1.6768	2.1354	0.7935	0.4997	0.9593	0.3809	192.195	1.115	0.4319	0.6904	1.4712	1.0472	0.4114	0.652	2.0135	1.9355	1.0621	om_grll_eg	Om	Gr	Eg
ANTWEB1025144	Polyrhachis_viscosa	Formicinae	1.3457	1.6273	2.0921	0.917	0.5087	0.869	0.4672	186.096	1.0729	0.4048	0.6669	1.4202	0.9003	0.5034	0.6216	1.9464	1.9745	1.0609	om_grll_eg	Om	Gr	Eg
BAL01136	Proatta_butteli	Myrmicinae	0.5637	0.786	0.9988	0.3415	0.0919	0.376	0.4606	163.12	0.441	0.2101	0.232	0.6415	0.2431	0.3936	0.4541	0.9326	0.7223	0.457	pred_gr_egll	GP	Gr	Ll
NMNH	Probolomyrmex_kelleri	Proceratiinae	0.3538	0.5702	0.7474	0.2516	0	0.2805	0.0809								0.1593	0.4233	0.3568	0.2812	pred_leaf	SP	Ll	Ll
NMNH	Probolomyrmex_kelleri	Proceratiinae	0.3556	0.546	0.7187	0.2384	0	0.2449	0.0741								0.1612	0.417	0.3454	0.2832	pred_leaf	SP	Ll	Ll
NMNH	Probolomyrmex_kelleri	Proceratiinae	0.3612	0.5647	0.7472	0.2516	0	0.2699	0.0685								0.1445	0.4306	0.3508	0.2757	pred_leaf	SP	Ll	Ll
NMNH	Proceratium_pergandei	Proceratiinae	0.9	0.97	1.31	0.42	0.04	0.64	0.37	170.38	0.66	0.28	0.38	0.88	0.42	0.46	0.56	0.82	0.67	0.6316	pred_sub	GP	Sb	Ll
NMNH	Proceratium_pergandei	Proceratiinae	0.86	0.94	1.28	0.46	0.02	0.59	0.47	169.21	0.67	0.29	0.38	0.86	0.39	0.46	0.51	0.75	0.68	0.574	pred_sub	GP	Sb	Ll
NMNH	Procryptocerus_scabriusculus	Myrmicinae	1.2222	1.121	1.4202	0.4377	0.3653	0.7473	0.3154		0.7846	0.4219	0.3629	1.034	0.424	0.6101	0.4634	0.792	0.7044	0.9297	unk	Uk	Lg	Ab
NMNH	Procryptocerus_scabriusculus	Myrmicinae	1.1496	1.0826	1.3152	0.4238	0.3789	0.7346	0.3074		0.7206	0.3626	0.3579	0.9867	0.4239	0.5628	0.4552	0.8363	0.7475	0.9142	unk	Uk	Lg	Ab
NMNH	Procryptocerus_scabriusculus	Myrmicinae	1.2367	1.1849	1.5374	0.4758	0.3746	0.7241	0.2633		0.8115	0.4646	0.352	0.9844	0.4526	0.5371	0.458	0.8689	0.7264	0.9634	unk	Uk	Lg	Ab
NMNH	Protalaridris_armata	Myrmicinae	0.78	0.6	0.74	0.24	0.05	0.37	0.6	162.59	0.39	0.17	0.23	0.64	0.29	0.35	0.54	0.47	0.48	0.4728	pred_leaf	SP	Ll	Ll
ANTWEB1025488	Pseudomyrmex_gracilis_cf	Pseudomyrmicinae	1.5234	1.6685	2.1902	0.9394	1.0004	0.6728	0.4304	176.615	1.127	0.7815	0.3476	1.4987	0.781	0.7147	0.7419	1.3463	0.6149	1.0509	om_lg_ab	Py	Lg	Ab
ANTWEB1025477	Pseudomyrmex_sp1	Pseudomyrmicinae	1.4173	1.4728	1.9291	0.641	0.9184	0.5758	0.3881	192.092	0.9699	0.2341	0.7393	1.3018	0.5858	0.727	0.5196	1.2628	0.5938	0.9115	om_lg_ab	Py	Lg	Ab
ANTWEB1025485	Pseudomyrmex_sp2	Pseudomyrmicinae	0.9857	1.1882	1.6209	0.5034	0.8058	0.6717	0.4115	176.391	0.8551	0.2755	0.5796	1.0997	0.5112	0.5719	0.5211	1.0963	0.5982	0.7665	om_lg_ab	Py	Lg	Ab
ANTWEB1025490	Pseudomyrmex_sp3	Pseudomyrmicinae	0.6633	0.8672	1.1807	0.3814	0.4981	0.3929	0.1828	183.213	0.5632	0.2237	0.3389	0.7932	0.3259	0.4584	0.3703	0.5757	0.3358	0.4159	om_lg_ab	Py	Lg	Ab
ANTWEB1025516	Pseudomyrmex_sp4	Pseudomyrmicinae	0.6394	0.9239	1.188	0.3664	0.4897	0.4184	0.2243	168.775	0.5514	0.2102	0.3445	0.8667	0.3705	0.4886	0.3136	0.5462	0.3095	0.4102	om_lg_ab	Py	Lg	Ab
BAL01138	Recurvidris_browni	Myrmicinae	0.535	0.5434	0.7473	0.2488	0.1215	0.2389	0.2108		0.3836	0.2088	0.1751	0.5081	0.1865	0.3199	0.3774	0.489	0.4792	0.2965	unk	Uk	Ll	Ll
BAL01139	Rhopalomastix_sp1	Myrmicinae	0.4772	0.4965	0.6049	0.1856	0.0869	0.26	0.1139	159.694	0.3857	0.1897	0.196	0.4524	0.1156	0.3419	0.2381	0.2495	0.1973	0.3516	om_lg_ab	Tr	Lg	Ab
MCZ-ENT00744956	Rhopalothrix_ciliata	Myrmicinae	0.698	0.592	0.703	0.188	0.047	0.315	0.432	155.372	0.416	0.201	0.22	0.515	0.244	0.256	0.418	0.448	0.387	0.416	unk	Uk	Ll	Ll
MCZ-ENT00744957	Rhopalothrix_ciliata	Myrmicinae	0.681	0.607	0.728	0.204		0.337	0.436	147.482							0.449	0.447	0.399	0.419	unk	Uk	Ll	Ll
BAL00910	Rhytidoponera_sp1	Ectatomminae	2.2921	2.6165	3.6837	1.3496	0.4124	1.5876	1.2528		1.7413	0.6435	1.0943	2.1965	1.2363	0.9629	1.3053	3.8766	2.7304	1.641	om_grll_eg	Om	Gr	Eg
BAL01409	Rhytidoponera_sp1	Ectatomminae	1.8999	2.2413	3.0459	1.2586	0.3839	1.2258	1.0076		1.5316	0.6874	0.8269	1.8373	0.9959	0.8184	1.0541	3.0386	2.2933	1.3698	om_grll_eg	Om	Gr	Eg
a	Sericomyrmex_mayri	Myrmicinae	1.4057	1.0081	1.498	0.5327	0.2226	0.6957	0.6562		0.8528	0.3931	0.4675	0.8834	0.3281	0.5624	0.8044	1.3122	0.9317	0.8726	om_grll_eg	Fg	Gr	Eg
b	Sericomyrmex_mayri	Myrmicinae	1.3444	0.9408	1.4945	0.5279	0.2237	0.6981	0.4986		0.8414	0.3373	0.5058	0.7685	0.2422	0.5355	0.6768	1.4045	0.9408	0.804	om_grll_eg	Fg	Gr	Eg
c	Sericomyrmex_mayri	Myrmicinae	1.3898	1.0409	1.5808	0.5632	0.2157	0.7316	0.5947		0.8961	0.4048	0.5027	0.7819	0.2535	0.5356	0.7592	1.4335	0.8738	0.8538	om_grll_eg	Fg	Gr	Eg
MCZ-ENT00744951	Simopelta_quadridentata	Ponerinae	0.549	0.693	1.042	0.362	0.036	0.371	0.294	191.261	0.464	0.199	0.261	0.599	0.139	0.462	0.375	0.677	0.586	0.451	pred_cr	SP	Gr	CR
MCZ-ENT00744952	Simopelta_quadridentata	Ponerinae	0.61	0.765	1.134	0.422	0.043	0.392	0.329	178.056	0.495	0.26	0.233	0.647	0.17	0.478	0.415	0.762	0.651	0.484	pred_cr	SP	Gr	CR
MCZ-ENT00744954	Simopone_annettae	Dorylinae	0.601	0.777	1.109	0.227	0.288	0.425	0.173	182.343	0.473	0.14	0.331	0.701	0.292	0.412	0.278	0.45	0.288	0.462	pred_lg_ab	SP	Lg	Ab
MCZ-ENT00744953	Simopone_conradti	Dorylinae	1.086	1.657	1.958	0.507	0.463	0.906	0.578	190.347	0.948	0.347	0.605	1.469	0.597	0.88	0.546	0.992	0.445	0.797	pred_lg_ab	SP	Lg	Ab
MCZ-ENT00744955	Simopone_schoutedeni	Dorylinae	0.594	0.778	1.098	0.244	0.299	0.451	0.196	175.337	0.457	0.136	0.327	0.69	0.27	0.4	0.269	0.45	0.266	0.46	pred_lg_ab	SP	Lg	Ab
ANTWEB1025116	Solenopsis_geminata	Myrmicinae	0.6032	0.7308	0.8158	0.3124	0.1327	0.2984	0.244	178.044	0.4448	0.1974	0.2447	0.5966	0.2084	0.3824	0.425	0.6553	0.5903	0.3872	om_grll_eg	Om	Gr	Eg
ANTWEB1025114	Solenopsis_invicta	Myrmicinae	0.6608	0.7769	0.9334	0.325	0.1208	0.3843	0.2798	181.16	0.4465	0.1938	0.2596	0.6683	0.2526	0.4162	0.4429	0.7422	0.651	0.4306	om_grll_eg	Om	Gr	Eg
MCZ-ENT00540523	Stigmatomma_pallipes	Amblyoponinae	1.295	1.312	1.831	0.633	0.038	0.669	0.931	160.319	0.855	0.438	0.422	1.164	0.722	0.456	1.09	0.974	0.678	0.763	pred_sub	SP	Sb	Ll
MCZ-ENT00540578	Stigmatomma_pallipes	Amblyoponinae	1.08	1.183	1.597	0.491	0.027	0.577	0.812	165.433	0.754	0.334	0.4	0.957	0.589	0.362	0.91	0.806	0.584	0.709	pred_sub	SP	Sb	Ll
NMNH	Strumigenys_cordovensis	Myrmicinae	0.61	0.63	0.74	0.32	0.07	0.29	0.85	178.77	0.39	0.25	0.14	0.62	0.31	0.31	0.88	0.75	0.58	0.3278	pred_leaf	SP	Ll	Ll
NMNH	Strumigenys_cordovensis	Myrmicinae	0.62	0.64	0.78	0.32	0.08	0.29	0.86	177.4	0.38	0.22	0.16	0.6	0.29	0.31	0.89	0.73	0.6	0.3254	pred_leaf	SP	Ll	Ll
AMNH_IZC 00332739	Strumigenys_godeffroyi	Myrmicinae	0.4084	0.5205	0.6073	0.2288	0.0629	0.1832	0.2648	174.704	0.2613	0.1982	0.0631	0.5351	0.314	0.2228	0.2592	0.5118	0.3245	0.3001	pred_leaf	SP	Ll	Ll
AMNH_IZC 00332737	Strumigenys_godeffroyi	Myrmicinae	0.4386	0.5245	0.6461	0.2283	0.058	0.2215	0.2562	175.519	0.2702	0.221	0.0509	0.4547	0.2369	0.216	0.3029	0.4597	0.3507	0.2931	pred_leaf	SP	Ll	Ll
AMNH_IZC 00332736	Strumigenys_gundlachi	Myrmicinae	0.3447	0.3865	0.4145	0.1779	0.0346	0.1838	0.2764	177.083	0.2292	0.1489	0.0759	0.4117	0.2212	0.1852	0.2652	0.2973	0.247	0.2241	pred_leaf	SP	Ll	Ll
AMNH_IZC 00332736	Strumigenys_gundlachi	Myrmicinae	0.354	0.3749	0.4258	0.1647	0.0255	0.1874	0.2734	177.2	0.2355	0.1762	0.0571	0.3863	0.2024	0.1823	0.2769	0.3318	0.2606	0.2286	pred_leaf	SP	Ll	Ll
AMNH_IZC 00332735	Strumigenys_gundlachi	Myrmicinae	0.3702	0.4088	0.4597	0.1671	0.0316	0.1638	0.3054	175.918	0.2497	0.199	0.0515	0.3975	0.2172	0.1829	0.2872	0.3608	0.2146	0.237	pred_leaf	SP	Ll	Ll
AMNH_IZC 00332733	Strumigenys_gundlachi	Myrmicinae	0.3492	0.3912	0.4471	0.1681	0.0372	0.1909	0.2731	181.099	0.25	0.1941	0.0543	0.3629	0.1898	0.1753	0.2737	0.3008	0.2708	0.2247	pred_leaf	SP	Ll	Ll
AMNH_IZC 00332734a	Strumigenys_louisianae	Myrmicinae	0.5362	0.5164	0.6602	0.2592	0.0671	0.2812	0.2844	178.091	0.3646	0.2569	0.1073	0.5581	0.3032	0.2611	0.3095	0.4596	0.3118	0.3148	pred_leaf	SP	Ll	Ll
AMNH_IZC 00332732a	Strumigenys_louisianae	Myrmicinae	0.5475	0.5432	0.6414	0.2562	0.0626	0.2923	0.3061	179.261	0.3622	0.2589	0.101	0.499	0.2674	0.2316	0.2991	0.4653	0.3657	0.3325	pred_leaf	SP	Ll	Ll
AMNH_IZC 00332734b	Strumigenys_louisianae	Myrmicinae	0.5141	0.5246	0.661	0.2444	0.0672	0.278	0.3093	183.814	0.3579	0.2193	0.1369	0.5091	0.2686	0.2388	0.3332	0.4654	0.3712	0.3233	pred_leaf	SP	Ll	Ll
NMNH	Strumigenys_precava	Myrmicinae	0.7	0.72	0.86	0.32	0.06	0.26	0.48	174.17	0.4	0.24	0.16	0.74	0.36	0.4	0.56	0.7	0.58	0.3496	pred_leaf	SP	Ll	Ll
AMNH_IZC 00332731	Strumigenys_rogeri	Myrmicinae	0.4579	0.528	0.5407	0.1951	0.0518	0.2435	0.3146	173.224	0.2833	0.1854	0.105	0.5589	0.2876	0.2725	0.3112	0.4254	0.387	0.2499	pred_leaf	SP	Ll	Ll
AMNH_IZC 00332729	Strumigenys_rogeri	Myrmicinae	0.4491	0.5248	0.5678	0.2115	0.0499	0.2316	0.278	177.985	0.2892	0.2122	0.0818	0.4673	0.2252	0.2386	0.3261	0.4541	0.375	0.2591	pred_leaf	SP	Ll	Ll
AMNH_IZC 00332730	Strumigenys_rogeri	Myrmicinae	0.44	0.5142	0.5614	0.2091	0.051	0.229	0.302	173.754	0.2868	0.1855	0.1012	0.5626	0.2818	0.2804	0.3211	0.4467	0.3747	0.273	pred_leaf	SP	Ll	Ll
DCP034b	Strumigenys_sp1	Myrmicinae	0.3895	0.4689	0.444	0.2037	0.0529	0.2056	0.3229	175.967	0.2551	0.1369	0.1162	0.52	0.2757	0.2462	0.4363	0.3756	0.2584	0.242	pred_leaf	SP	Ll	Ll
PMB016	Strumigenys_sp2	Myrmicinae	0.8079	0.6703	0.7686	0.2803	0.0849	0.3034	0.4603	157.77	0.431	0.2781	0.1471	0.7044	0.308	0.3953	0.7161	0.6373	0.3913		pred_leaf	SP	Ll	Ll
BAL01142	Strumigenys_sp3	Myrmicinae	0.5298	0.547	0.6038	0.2644	0.0684	0.2553	0.1603	186.554	0.325	0.2649	0.0621	0.5681	0.2771	0.2889	0.3061	0.4351	0.2742	0.2696	pred_leaf	SP	Ll	Ll
NMNH	Strumigenys_tococae	Myrmicinae	0.76	0.62	0.74	0.22	0.12	0.24	0.42	170.07	0.36	0.24	0.12	0.6	0.3	0.3	0.46	0.62	0.46	0.3492	pred_lg_ab	SP	Lg	Ab
MCZ-ENT00534410	Talaridris_mandibularis	Myrmicinae	0.587	0.571	0.683	0.275	0.026	0.371	0.437	185.898	0.389	0.116	0.273	0.526	0.274	0.228	0.388	0.558	0.463	0.36	unk	Uk	Ll	Ll
MCZ-ENT00744941	Talaridris_mandibularis	Myrmicinae	0.653	0.549	0.638	0.203	0.019	0.291	0.38	170.267	0.361	0.144	0.22	0.448	0.265	0.181	0.341	0.493	0.402	0.313	unk	Uk	Ll	Ll
ANTWEB1025100	Tapinoma_melanocephalum	Dolichoderinae	0.378	0.4505	0.4245	0.1462	0.1016	0.2112	0.1951	181.849	0.2675	0.1054	0.1613	0.4539	0.1489	0.3058	0.1992	0.3997	0.4136	0.2628	unk	Om	Uk	Uk
NMNH	Tatuidris_tatusia	Agroecomyrmecinae	0.94	0.75	0.75	0.32	0.06	0.51	0.44	202.73	0.49	0.32	0.17	0.68	0.44	0.23	0.35	0.44	0.31	0.6238	unk	Uk	Ll	Ll
ANTWEB1025235	Tetramorium_sericeiventre	Myrmicinae	0.7819	0.8727	1.0885	0.4211	0.1714	0.4729	0.3243	188.794	0.5839	0.3122	0.2853	0.8209	0.384	0.4328	0.5024	1.0646	0.8528	0.5433	pred_gr_egll	GP	Gr	Eg
ANTWEB1025196	Tetramorium_sericeiventre	Myrmicinae	0.8056	0.9004	1.1852	0.4666	0.1875	0.529	0.3403	195.499	0.5791	0.3049	0.2891	0.8652	0.4144	0.4542	0.4896	1.1468	0.8798	0.5837	pred_gr_egll	GP	Gr	Eg
ANTWEB1025037	Tetramorium_zapyrum	Myrmicinae	0.7144	0.7267	0.7866	0.2428	0.1441	0.4287	0.1938	188.745	0.533	0.2382	0.292	0.7079	0.3711	0.3408	0.5452	0.569	0.4475	0.5492	unk	GP	Uk	Uk
ANTWEB1025000	Tetramorium_zapyrum	Myrmicinae	0.6937	0.6938	0.7806	0.2695	0.1324	0.4302	0.4075	178.708	0.5192	0.2853	0.2336	0.6337	0.2926	0.3453	0.5592	0.5403	0.4444	0.5317	unk	GP	Uk	Uk
ANTWEB1025014	Tetraponera_mocquerysi	Pseudomyrmicinae	1.345	1.5873	2.1348	0.7314	0.6872	0.5687	0.2128	191.071	1.0283	0.2448	0.7926	1.4477	0.8054	0.6381	0.5498	1.1089	0.7081	0.9963	om_lg_ab	Py	Lg	Ab
NMNH	Thaumatomyrmex_atrox	Ponerinae	0.64	0.62	1	0.26	0.19	0.43	0.17	163.38	0.45	0.3	0.16	0.64	0.24	0.39	0.66	0.62	0.51	0.432	pred_leaf	SP	Ll	Ll
NMNH	Trachymyrmex_nogalensis	Myrmicinae	1.37	1.3	2.15	0.68	0.23	0.68	0.66	170.09	0.9	0.42	0.47	1.22	0.49	0.71	0.74	2.31	1.6	0.879	om_grll_eg	Fg	Gr	Eg
NMNH	Trachymyrmex_nogalensis	Myrmicinae	1.26	1.27	2.06	0.62	0.21	0.68	0.61	172.73	0.89	0.41	0.48	1.15	0.5	0.63	0.67	2.05	1.53	0.8416	om_grll_eg	Fg	Gr	Eg
NMNH	Typhlomyrmex_rogenhoferi	Ectatomminae	0.7884	0.7849	1.1548	0.3312	0.0208	0.5055	0.3694		0.6082	0.3487	0.2637	0.7152	0.316	0.4064	0.4303	0.561	0.4825	0.5554	pred_leaf	GP	Ll	Ll
NMNH	Typhlomyrmex_rogenhoferi	Ectatomminae	0.7357	0.7734	1.1026	0.3952	0.031	0.4633	0.4216		0.5518	0.3239	0.2279	0.6815	0.2824	0.972	0.4189	0.5417	0.4619	0.5326	pred_leaf	GP	Ll	Ll
MCZ-ENT00736315	Veromessor_lobognathus	Myrmicinae	1.8	1.774	2.274	0.795	0.391	0.923	0.649	191.244	1.209	0.575	0.627	1.477	0.648	0.839	0.869	2.018	1.55	1.083	om_grll_eg	Gn	Gr	Eg
MCZ-ENT00736318	Veromessor_lobognathus	Myrmicinae	1.655	1.599	2.092	0.845	0.369	0.779	0.637	190.54	1.104	0.497	0.601	1.356	0.618	0.762	0.792	1.856	1.465	0.986	om_grll_eg	Gn	Gr	Eg
a	Zasphinctus_imbecilis	Dorylinae	0.9558	0.9339	1.4113	0.4202	0	0.5628	0.5616								0.4552	0.751	0.5611	0.6438	unk	SP	Uk	Uk
b	Zasphinctus_imbecilis	Dorylinae	0.9406	0.9243	1.3403	0.4234	0	0.5753	0.3367								0.4276	0.6996	0.4732	0.6258	unk	SP	Uk	Uk
c	Zasphinctus_imbecilis	Dorylinae	0.8855	0.8919	1.3202	0.3834	0	0.5673	0.317								0.4298	0.6851	0.488	0.6337	unk	SP	Uk	Uk
CASENT0249128	Neoponera_apicalis	Ponerinae	3.04	3.07	3.83	1.35	0.78	1.2	1.56		1.42	0.48	0.94	2.1	1.08	1.02	2.23	3.7	3.57	1.36	pred_leaf	GP	Ll	Ll
USNMENT01124298	Neoponera_apicalis	Ponerinae	2.85	3.21	5.03	1.98	0.93	1.73	1.85		1.784	0.461	1.323	3.025	1.566	1.459	2.04	4.99	3.67	2.05	pred_leaf	GP	Ll	Ll
CASENT0103059	Neoponera_apicalis	Ponerinae	2.5	2.67	4.4	1.37	0.87	1.49	1.64		1.59	0.49	1.1	2.08	1.13	0.95	1.66	3.1	2.91	1.4	pred_leaf	GP	Ll	Ll
CASENT0249132	Neoponera_carbonaria	Ponerinae	2	2.1	3.26	1.24	0.39	1.12	1.16		1.398	0.689	0.709	2.016	0.687	1.329	1.35	2.52	2.28	1.21	pred_leaf	GP	Ll	Ll
CASENT0649889	Neoponera_carbonaria	Ponerinae	2.33	2.52	3.72	1.17	0.39	1.06	1.3		1.55	0.76	0.79	2.19	0.62	1.57	1.5	2.8	2.56	1.38	pred_leaf	GP	Ll	Ll
CASENT0649898	Neoponera_carbonaria	Ponerinae	2.22	2.35	3.51	1.27	0.41	1.21	1.26		1.21	0.57	0.64	2.05	0.56	1.49	1.52	3.24	2.89	1.33	pred_leaf	GP	Ll	Ll
CASENT0915654	Neoponera_aenescens	Ponerinae	2.48	2.55	4.56	1.55	0.56	1.56	2.23		1.54	0.77	0.77	2.49	0.78	1.71	1.76	2.75	2.65	1.44	pred_leaf	GP	Ll	Ll
CASENT0249127	Neoponera_aenescens	Ponerinae	1.9	1.94	3.03	1.2	0.38	1.06	1.14		1.18	0.49	0.69	1.67	0.57	1.1	1.03	2.45	1.83	1.15	pred_leaf	GP	Ll	Ll
CASENT0217549	Neoponera_aenescens	Ponerinae	2.92	3.01	3.84	1.51	0.458	1.23	1.24		1.42	0.7	0.72	2.37	0.74	1.63	1.97	3.39	3.29	1.39	pred_leaf	GP	Ll	Ll
CASENT0249152	Neoponera_laevigata	Ponerinae	1.5	1.96	2.88	0.94	0.37	0.94	0.7		0.927	0.472	0.455	1.624	0.468	1.156	0.9	1.6	1.37	1.17	pred_leaf	SP	Ll	Ll
ATPFOR2006	Neoponera_laevigata	Ponerinae	1.45	1.83	2.64	0.98	0.39	0.97	0.78		1.024	0.451	0.573	1.478	0.393	1.085	0.77	1.53	1.34	1	pred_leaf	SP	Ll	Ll
CASENT0637827	Neoponera_laevigata	Ponerinae	1.58	1.98	3.15	1.1	0.45	1.08	0.78		1.13	0.54	0.59	1.62	0.52	1.1	0.95	1.85	1.505	1.09	pred_leaf	SP	Ll	Ll
CASENT0249136	Neoponera_commutata	Ponerinae	3.26	3.56	5.4	1.74	0.9	2.04	2.54		2.01	0.63	1.38	2.87	1.14	1.73	2.4	4.75	3.4	2.26	pred_leaf	SP	Ll	Ll
CASENT0370918	Neoponera_commutata	Ponerinae	3.17	3.62	5.75	2.37	0.98	2.21	1.98		2.15	0.84	1.31	3.02	1.11	1.91	2.1	4.95	3.57	2.39	pred_leaf	SP	Ll	Ll
USMENT01124300	Neoponera_commutata	Ponerinae	3.56	3.73	5.74	2.17	0.91	2	2.41		1.92	0.7	1.22	3.1	1.3	1.8	2.7	4.89	3.75	2.44	pred_leaf	SP	Ll	Ll
CASENT0217565	Neoponera_luteola	Ponerinae	1.8	1.9	2.97	1.06	0.4	0.93	0.94		1.132	0.497	0.635	1.55	0.628	0.922	1.05	2.03	1.74	1.09	om_lg_ab	Om	Lg	Ab
CASENT0915467	Neoponera_luteola	Ponerinae	1.93	2.13	3.13	0.92	0.44	1.29	1.01		1.27	0.58	0.69	1.78	0.71	1.07	1.18	2.66	1.81	1.2	om_lg_ab	Om	Lg	Ab
CASENT0649900	Neoponera_moesta	Ponerinae	1.32	1.45	2.2	0.71	0.42	0.79	0.84		0.85	0.35	0.5	1.21	0.48	0.73	0.8	1.76	1.32	0.94	om_lg_ab	Om	Lg	Ab
CASENT0178178	Neoponera_crenata	Ponerinae	1.46	1.6	2.65	0.89	0.4	1.09	0.67		1	0.54	0.46	1.33	0.4	0.93	0.825	1.85	1.43	1.046	om_lg_ab	Om	Lg	Ab
CASENT0249139	Neoponera_crenata	Ponerinae	1.15	1.28	2.01	0.64	0.37	0.7	0.73		0.8	0.45	0.35	1.05	0.35	0.7	0.71	1.38	1.081	0.84	om_lg_ab	Om	Lg	Ab
CASENT0249140	Neoponera_crenata	Ponerinae	1.32	1.43	2.2	0.7	0.42	0.75	0.76		0.85	0.48	0.37	1.14	0.43	0.71	0.79	1.49	1.21	0.89	om_lg_ab	Om	Lg	Ab
CASENT0104739	Neoponera_villosa	Ponerinae	2.38	2.65	4.34	1.6	0.66	1.38	1.68		1.561	0.454	1.107	2.505	1.015	1.49	1.51	3.78	2.4	1.89	om_lg_ab	Om	Lg	Ab
CASENT0178188	Neoponera_villosa	Ponerinae	2.66	2.78	4.61	1.45	0.7	1.8	1.83		1.49	0.38	1.11	2.48	1.2	1.28	1.8	3.87	2.56	1.81	om_lg_ab	Om	Lg	Ab
CASENT0649086	Neoponera_villosa	Ponerinae	2.63	2.8	4.49	1.53	0.71	1.48	1.72		1.52	0.47	1.05	2.51	1.12	1.39	1.79	3.3	2.74	1.62	om_lg_ab	Om	Lg	Ab
CASENT0217557	Neoponera_dismarginata	Ponerinae	2.49	2.78	4.42	1.42	0.62	1.41	2.1		1.53	0.48	1.05	2.3	1.07	1.23	1.84	3.82	3	1.51	om_lg_ab	Om	Lg	Ab
CASENT0217560	Neoponera_foetida	Ponerinae	2.39	2.57	4.42	1.39	0.67	1.39	1.73		1.64	0.66	0.98	2.48	1.21	1.27	1.63	3.51	2.4	1.58	om_lg_ab	Om	Lg	Ab
CASENT0217570	Neoponera_bugabensis	Ponerinae	1.88	2.08	3.57	1.18	0.55	1.16	1.26		1.37	0.5	0.87	2.08	0.93	1.15	1.17	2.45	1.88	1.35	om_lg_ab	Om	Lg	Ab
CASENT0281902	Neoponera_theresiae	Ponerinae	2.24	2.37	3.64	1.26	0.58	1.32	1.31		1.48	0.51	0.97	2.12	0.86	1.26	1.4	2.9	2.28	1.43	om_lg_ab	Om	Lg	Ab
