# Supplementary material for: Deep time extinction of largest insular ant predators and the first fossil Neoponera (Formicidae: Ponerinae) from Miocene age Dominican amber
Source: BMC Biol. 2023 Feb 8;21:26. doi: 10.1186/s12915-022-01488-9 (PMC9906935; doi:10.1186/s12915-022-01488-9)
Supplement: Supplementary file 3 — Additional file 3. Source code for the Neoponera and Hispaniola ant community morphospace analysis. [file 12915_2022_1488_MOESM3_ESM.rmd]

---
title: "Neoponera Analysis"
author: "Gianpiero Fiorentino"
date: "09/15/2021"
output: 
  pdf_document:
    fig_cap: yes
    fig_height: 4
    fig_width: 5
    highlight: pygments
    keep_tex: yes
    toc: yes
    toc_depth: '3'
  html_notebook:
    toc: yes
    toc_depth: 3
  html_document:
    keep_md: yes
    toc: yes
    toc_depth: 3

---
```{r setup, include=FALSE}
knitr::opts_chunk$set(echo = TRUE)
```


```{r}
library(readr)
library(tidyr)
library(tidyverse)
library(dplyr)
library(ggplot2)
library(ggfortify)
library(ggpubr)
library(FactoMineR)
library(factoextra)
library(corrplot)
library(scales)
library(ggthemes)

```
```{r}
#######Species group delimitation using PCA and placement of the new species#########

#loading in data 
Neoponeran <- read_csv(file = "NeoponeraMeasurements.csv")
Neoponeran

# pruning for numerical data
Neo <- Neoponeran[3:14]
Neo

# run the PCA math
raw.pca<-PCA(Neo,scale.unit=FALSE,ncp=15,graph=FALSE)
print(raw.pca)

#to extract the eigenvalues
eig.val<-get_eigenvalue(raw.pca)
eig.val

#to visualize the eigenvalues - shows you how much of the total variance is explained
fviz_eig(raw.pca,addlabels=TRUE,ylim=c(0,50))

#to extract the variables from your analysis - gives you your actual variables, your geometric relations between them, and contributions of each variable to the PCs
var<-get_pca_var(raw.pca)
var

#to show the relationships between all of your variables, you can do a correlation plot
fviz_pca_var(raw.pca,col.var="black")

#you can also visualize how well each variable is represented each PC using a heat map of sorts
corrplot(var$cos2,is.corr=FALSE)

corrplot(var$contrib,is.corr=FALSE)


#more specifically, can look at contribution (representation = is it present? contribution = does it offer much to the dimension?)
raw.pca$ind

```

```{r}
#drawing an actual PCA plot now - for this, you need to extract the scores
ind<-get_pca_ind(raw.pca)
ind


#setting a color palette 
cbPalette <- c( "#F0E442","#999999","#56B4E9", "#009E73",   "#D55E00", "#E69F00","#0072B2","#CC79A7")

#plot individual scores
fviz_pca_ind(raw.pca, axes=c(1,2),geom="point",
             pointsize=2,pointshape=16,
             mean.point=FALSE,
             col.ind=Neoponeran$Group,
             addEllipses=TRUE,ellipse.type="convex",
             legend.title="Species group")

eco.raw.plot<-fviz_pca_ind(raw.pca,axes=c(1,2),geom= c("point"),
             pointsize=2,pointshape=16,
             title="       ",
             axes.linetype="blank",
             mean.point=FALSE,
             col.ind=Neoponeran$Group,
             addEllipses=TRUE,ellipse.type="convex",
             legend.title="Species group") + scale_fill_manual(values=cbPalette) + scale_colour_manual(values=cbPalette)
ggpar(eco.raw.plot,
              xlab="Principal Component 1 (84.14%)",
              ylab="Principal Component 2 (5.61%)",
              legend.title="Species group",
              legend.position="top",
              ggtheme=theme_bw()+theme(panel.grid.major=element_blank(),panel.grid.minor=element_blank()))

### Foraging niche ####


fviz_pca_ind(raw.pca, axes=c(1,2),geom="point",
             pointsize=2,pointshape=16,
             mean.point=FALSE,
             col.ind=Neoponeran$fn,
             addEllipses=TRUE,ellipse.type="convex",
             legend.title="Foraging Niche")

eco.raw.plot<-fviz_pca_ind(raw.pca,axes=c(1,2),geom= c("point"),
             pointsize=2,pointshape=16,
             title="       ",
             axes.linetype="blank",
             mean.point=FALSE,
             col.ind=Neoponeran$Group,
             addEllipses=TRUE,ellipse.type="convex",
             legend.title="Species group") + scale_fill_manual(values=cbPalette) + scale_colour_manual(values=cbPalette)

```

###title: "Hispaniola Ants Morphospace"

```{r setup, include=FALSE}
knitr::opts_chunk$set(echo = TRUE)
```


```{r echo=TRUE}
library(readr)
library(tidyr)
library(tidyverse)
library(dplyr)
library(plyr)
library(ggplot2)
library(ggfortify)
library(ggpubr)
library(FactoMineR)
library(factoextra)
library(corrplot)
library(scales)
library(ggthemes)
```


```{r}
#### Hispaniola Predators PCA ####

Predators <- read.csv("HispaniolaEcomorphs-SL.csv")

HispaniolaP <- Predators[3:5]

pca_res <- prcomp(HispaniolaP, scale. = TRUE)

HispaniolaP

raw.pca1<-PCA(HispaniolaP,scale.unit=FALSE,ncp=15,graph=FALSE)

print(raw.pca1)

eig.val1<-get_eigenvalue(raw.pca1)

eig.val1

fviz_eig(raw.pca1,addlabels=TRUE,ylim=c(0,91))

var1<-get_pca_var(raw.pca1)
var1

fviz_pca_var(raw.pca1,col.var="black")

corrplot(var$cos2,is.corr=FALSE)

corrplot(var$contrib,is.corr=FALSE)

hisp.raw.pca<-fviz_pca_ind(raw.pca1,axes=c(1,2),geom="point",
             pointsize=2,pointshape=16,
             title="       ",
             axes.linetype="blank",
             mean.point=FALSE,
             col.ind=Predators$Time,
             addEllipses=TRUE,ellipse.type="convex",
             legend.title="Time")

hisp.pca <- hisp.raw.pca + scale_color_manual(values=c("#999999","#E69F00", "#56B4E9"))+
scale_fill_manual(values=c("#999999","#E69F00", "#56B4E9"))

ggpar(hisp.pca,
              xlab="Principal Component 1 (96.05%)",
              ylab="Principal Component 2 (2.48%)",
              legend.title="Time",
              legend.position="top",
              ggtheme=theme_bw()+theme(panel.grid.major=element_blank(),panel.grid.minor=element_blank()))

hisp.PC1 <- ddply(Predators, "Time", summarise, grp.mean=mean(Dim.1))

ggplot(Neoponera4, aes(color=Time, fill=Time, x=Dim.1)) + geom_histogram(binwidth=0.1, position="identity", alpha=0.6) + geom_density(alpha=0.5)+ geom_vline(data=hisp.PC1, aes(xintercept=grp.mean, color=Time), linetype="longdash")+scale_color_manual(values=c("#999999","#E69F00", "#56B4E9"))+ scale_fill_manual(values=c("#999999","#E69F00", "#56B4E9"))+ labs(title="Ant community sizes",x="PC1", y = "count")+ theme_classic()

Predatorg <- read.csv("HispaniolaEcomorphs-GL.csv")

HispaniolaG <- Predatorg[3:5]

HispaniolaG
hisp.gen.pca <- fviz_pca_ind(raw.pca1,axes=c(1,2),geom="point",
             pointsize=2,pointshape=16,
             title="       ",
             axes.linetype="blank",
             mean.point=FALSE,
             col.ind=Predatorg$Status,
             addEllipses=TRUE,ellipse.type="convex",
             legend.title="Status")

ggpar(hisp.gen.pca,
              xlab="Principal Component 1 (96.05%)",
              ylab="Principal Component 2 (2.48%)",
              legend.title="Genus",
              legend.position="top",
              ggtheme=theme_bw()+theme(panel.grid.major=element_blank(),panel.grid.minor=element_blank()))


```
```{r}
#### Hispaniola Ponerinae PCA ####


Ponerinae <- filter(Predators, Subfamily == "Ponerinae")

raw.pcp <- Ponerinae[3:5]

raw.pcap<-PCA(raw.pcp,scale.unit=FALSE,ncp=15,graph=FALSE)

print(raw.pcap)

eig.valp<-get_eigenvalue(raw.pcap)

eig.valp

fviz_eig(raw.pcap,addlabels=TRUE,ylim=c(0,49))

varp<-get_pca_var(raw.pcap)
varp

fviz_pca_var(raw.pca1,col.var="black")

corrplot(var$cos2,is.corr=FALSE)

corrplot(var$contrib,is.corr=FALSE)

eco.raw.plotp<-fviz_pca_ind(raw.pcap,axes=c(1,2),geom= c("point"),
             pointsize=2,pointshape=16, title="Time",
             axes.linetype="blank",
             mean.point=FALSE, label = "all", col.ind = Ponerinae$Time, addEllipses=TRUE, ellipse.type="convex")

pon.pca <- eco.raw.plotp + scale_color_manual(values=c("#999999","#E69F00", "#56B4E9"))+
scale_fill_manual(values=c("#999999","#E69F00", "#56B4E9"))

ggpar(pon.pca,
              xlab="Principal Component 1 (95.27%)",
              ylab="Principal Component 2 (3.42%)",
              legend.title="Time",
              legend.position="top",
              ggtheme=theme_bw()+theme(panel.grid.major=element_blank(),panel.grid.minor=element_blank())) 


pon.pc1 <- ddply(Predators, "Time", summarise, grp.mean=mean(Dim.1))
head(pon.pc1)

ggplot(Ponerinae, aes(color=Time, fill=Time, x=Dim.1)) + geom_histogram(binwidth=0.2, position="identity", alpha=0.6) + geom_density(alpha=0.5)+ geom_vline(data=pon.pc1, aes(xintercept=grp.mean, color=Time), linetype="longdash")+ scale_color_manual(values=c("#999999","#E69F00", "#56B4E9"))+
scale_fill_manual(values=c("#999999","#E69F00", "#56B4E9"))+ labs(title="Ant community sizes",x="PC1", y = "count")+ theme_classic()


Predatorg <- read.csv("Ponerinae-Ecomorphs.csv")

HispaniolaG <- Predatorg[5:7]

HispaniolaG

raw.pcag<-PCA(HispaniolaG,scale.unit=FALSE,ncp=15,graph=FALSE)

raw.pcag$ind$coord


eig.valg<-get_eigenvalue(raw.pcag)

eig.valg

cbPalette <- c( "#999999","#F0E442","#56B4E9", "#009E73",   "#D55E00", "#E69F00","#0072B2","#CC79A7")

hisp.gen.pca <- fviz_pca_ind(raw.pcag,axes=c(1,2),geom="point",
             pointsize=2,pointshape=16,
             axes.linetype="blank",
             mean.point=FALSE,label = "all", col.ind = Predatorg$Genus, addEllipses=TRUE, ellipse.type="convex")+ scale_fill_colorblind() + scale_fill_manual(values=cbPalette) + scale_colour_manual(values=cbPalette)

ggpar(hisp.gen.pca,
              xlab="Principal Component 1 (95.27%)",
              ylab="Principal Component 2 (3.42%)",
              legend.title="Genera",
              legend.position="top",
              ggtheme=theme_bw()+theme(panel.grid.major=element_blank(),panel.grid.minor=element_blank()))


theme <- theme(panel.background = element_blank(),panel.border=element_rect(fill=NA),panel.grid.major = element_blank(),panel.grid.minor = element_blank(),strip.background=element_blank(),axis.text.x=element_text(colour="black"),axis.text.y=element_text(colour="black"),axis.ticks=element_line(colour="black"),plot.margin=unit(c(1,1,1,1),"line"))


Pon.gen.pca<- ggplot(Predatorg, aes(Dim.1,Dim.2, col = Genus, shape = Time)) + geom_point(size = 2.5) + theme + scale_fill_manual(values=cbPalette) + scale_colour_manual(values=cbPalette)

ggpar(Pon.gen.pca,
      xlab="Principal Coordinate 1",
      ylab="Principal Coordinate 2",
      ggtheme=theme_bw()+theme(panel.grid.major=element_blank(),panel.grid.minor=element_blank()))


```
