# Supplementary material for: Deep time extinction of largest insular ant predators and the first fossil Neoponera (Formicidae: Ponerinae) from Miocene age Dominican amber
Source: BMC Biol. 2023 Feb 8;21:26. doi: 10.1186/s12915-022-01488-9 (PMC9906935; doi:10.1186/s12915-022-01488-9)
Supplement: Supplementary file 4 — Additional file 4. Source code for the Random Forest Ecological niche modeling analysis. [file 12915_2022_1488_MOESM4_ESM.rmd]

---
title: "NeoponeraNichePrediction"
author: "Gianpiero"
date: "09/02/2022"
output: pdf_document
---

```{r setup, include=FALSE}
knitr::opts_chunk$set(echo = TRUE)
```

```{r}
library(readr)
library(tidyr)
library(tidyverse)
library(dplyr)
library(heplots)
library(candisc)
library(car)
library(rgl)
library(rpart)
library(rpart.plot)
library(randomForest)
```


```{r}


#######raw measurement predictions - functional morphology (subset data)#########

#loading in training data 

setwd("C:/Users/gianp/Desktop/ANTS/Neoponera Project/Neoponera R/randomforest")

rawants3<-read.csv("neoponera all extant data.csv")

rawants2<-na.omit(rawants3)
which(is.na(rawants2))

rawantsFR<-subset(rawants2,rawants2$ecomorph!="Ex"&rawants2$func_role!="Uk"&rawants2$func_role!="Tr"&rawants2$func_role!="Mh")

rawantsNN<-subset(rawants2,rawants2$ecomorph!="Ex"&rawants2$nest_niche!="Uk")

rawantsFN<-subset(rawants2,rawants2$ecomorph!="Ex"&rawants2$forag_niche!="Uk"&rawants2$forag_niche!="Sb")

rawantsECO<-subset(rawants2,rawants2$ecomorph!="Ex"&rawants2$ecomorph!="unk"&rawants2$ecomorph!="om_sub")

#loading in testing data 

#note: should be able to use this dataset and just subset by column in the model itself, but might need to prune all datasets later
#with just the available measurements; but am removing last few columns with "extinct" classification

exants<-read.csv("neoponera fossil.csv")


```

```{r}
######nesting niche#######
#creating model using parameters from prior paper

modelNN<-randomForest(factor(nest_niche)~head_width+head_length+webers_length+procoxal_length+eye_length+
                        mesosoma_height+mandible_length_profile+eye_height_total+eye_height_dorsal+eye_height_ventral+
                        eye_length_total+eye_length_anterior+eye_length_posterior+mandible_length_face+
                        metafemur_length+scape_length+pronotal_width,ntree=5000,
                      mtry=4,data=rawantsNN,importance=TRUE)


modelNN

plot(modelNN)

#now use raw trait NN model to predict Neoponera vejestoria nesting niche

pred.extinctNN<-predict(modelNN,newdata=exants,type="prob",predict.all=TRUE)
pred.extinctNN$aggregate

write.csv(pred.extinctNN$aggregate,file="NN predictions neoponera.csv")

#evaluating variable importance
varImpPlot(modelNN,sort=TRUE,n.var=14,scale=FALSE)


#foraging niche

modelFN<-randomForest(factor(forag_niche)~head_width+head_length+webers_length+procoxal_length+eye_length+
                        mesosoma_height+mandible_length_profile+eye_height_total+eye_height_dorsal+eye_height_ventral+
                        eye_length_total+eye_length_anterior+eye_length_posterior+mandible_length_face+
                        metafemur_length+scape_length+pronotal_width,ntree=5000,
                      mtry=4,data=rawantsFN,importance=TRUE)

modelFN


#now use raw trait FN model to predict Neoponera vejestoria nesting niche

pred.extinctFN<-predict(modelFN,newdata=exants,type="prob",predict.all=TRUE)
pred.extinctFN$aggregate

write.csv(pred.extinctFN$aggregate,file="FN predictions neoponera.csv")


#functional role

modelFR<-randomForest(factor(func_role)~head_width+head_length+webers_length+procoxal_length+eye_length+
                        mesosoma_height+mandible_length_profile+eye_height_total+eye_height_dorsal+eye_height_ventral+
                        eye_length_total+eye_length_anterior+eye_length_posterior+mandible_length_face+
                        metafemur_length+scape_length+pronotal_width,ntree=5000,
                      mtry=4,data=rawantsFR,importance=TRUE)

modelFR


#now use raw trait FN model to predict Neoponera vejestoria nesting niche

pred.extinctFR<-predict(modelFR,newdata=exants,type="prob",predict.all=TRUE)
pred.extinctFR$aggregate

write.csv(pred.extinctFR$aggregate,file="FR predictions neoponera.csv")


```

```{r}

#ecomorph

modelECO<-randomForest(factor(ecomorph)~head_width+head_length+webers_length+procoxal_length+eye_length+
                        mesosoma_height+mandible_length_profile+eye_height_total+eye_height_dorsal+eye_height_ventral+
                        eye_length_total+eye_length_anterior+eye_length_posterior+mandible_length_face+
                        metafemur_length+scape_length+pronotal_width,ntree=5000,
                      mtry=4,data=rawantsECO,importance=TRUE)

modelECO


#now use raw trait FN model to predict  Neoponera vejestoria nesting niche

pred.extinctECO<-predict(modelECO,newdata=exants,type="prob",predict.all=TRUE)
pred.extinctECO$aggregate

write.csv(pred.extinctECO$aggregate,file="ECO predictions neoponera.csv")
```
